# Supplementary material for: Decoding functional proteome information in model organisms using protein language models
Source: NAR Genom Bioinform. 2024 Jul 2;6(3):lqae078. doi: 10.1093/nargab/lqae078 (PMC11217674; doi:10.1093/nargab/lqae078)
Supplement: lqae078_Supplemental_Files [file lqae078_supplemental_files.zip]

Archive with 2 entries (2 files):
- NARGAB-2024-047.R1.Supplementary.pdf
- Supplementary_tables1-9-rev.xlsx
