# Supplementary material for: Decoding functional proteome information in model organisms using protein language models
Source: NAR Genom Bioinform. 2024 Jul 2;6(3):lqae078. doi: 10.1093/nargab/lqae078 (PMC11217674; doi:10.1093/nargab/lqae078)
Supplement: lqae078_Supplemental_Files [file lqae078_supplemental_files.zip › Supplementary_tables1-9-rev.xlsx]

## Sheet: Supp Table 1
Supplementary Table 1. Summary of annotations: DG, DeepGO; DGP, DeepGOPlus; HM, Hmmer; SV, SeqVec; T5, ProtT5; Cel, C. elegans; Dme, D. melanogaster; Mus, M. musculus; Sce, S. cerevisiae; GOA, uniprot annotations. The asterisk indicates a test done for C. elegans, removing from the annotation methods those that are coincidental with any other method.
		# annotations						# annotated prots			# median number of annot. Per prot			*Coincidence of HMMER-PFAM with any other method
organism	method	BP	*BP-GO from HMMER removed	CC	*CC-GO from HMMER removed	MF	*MF-GO from HMMER removed	BP	CC	MF	BP	CC	MF	BP	CC	MF
Cel	DG	267518	264455	78796	78521	38910	35859	14080	16100	7482	19	4.89	5.2	0.0114497	0.00349002	0.0784117
Cel	DGP	250725	249829	153486	153360	11527	10867	24656	26054	3720	10.17	5.89	3.1	0.00357364	0.000820922	0.0572569
Cel	HM	5633	5633	638	638	9125	9125	4944	606	6375	1.14	1.05	1.43	0	0	0
Cel	SV	112348	110562	55472	55082	51293	47014	26197	21484	23262	4.29	2.58	2.21	0.015897	0.00703057	0.0834227
Cel	T5	100085	98035	50320	49849	44200	39366	25793	20829	21839	3.88	2.42	2.02	0.0204826	0.0093601	0.109367
Cel	GOA	44636	44636	34271	34271	39569	39569	13436	16371	13273	3.32	2.09	2.98	0	0	0
Dme	DG	425540	n.a.	94268	n.a.	45290	n.a.	16270	16034	8783	26.15	5.88	5.16
Dme	DGP	331801	n.a.	142281	n.a.	18575	n.a.	21098	21723	5152	15.73	6.55	3.61
Dme	HM	6018	n.a.	1176	n.a.	10288	n.a.	5210	1120	7182	1.16	1.05	1.43
Dme	SV	105734	n.a.	48454	n.a.	44209	n.a.	20776	17438	18371	5.09	2.78	2.41
Dme	T5	89969	n.a.	43001	n.a.	38791	n.a.	20729	16954	17958	4.34	2.54	2.16
Dme	GOA	71038		42727		47653		15257	15865	14198	4.66	2.69	3.36
Mus	DG	1292587	n.a.	288592	n.a.	140277	n.a.	44375	45200	24526	29.13	6.38	5.72
Mus	DGP	621160	n.a.	314819	n.a.	33119	n.a.	48492	51768	8583	12.81	6.08	3.86
Mus	HM	13598	n.a.	1931	n.a.	21898	n.a.	11861	1825	14898	1.15	1.06	1.47
Mus	SV	295004	n.a.	130168	n.a.	116573	n.a.	54584	46503	46663	5.4	2.8	2.5
Mus	T5	303751	n.a.	134588	n.a.	117782	n.a.	54601	46952	45137	5.56	2.87	2.61
Mus	GOA	210015		131471		124996		33682	34639	33340	6.24	3.8	3.75
Sce	DG	149581	n.a.	42722	n.a.	15900	n.a.	4842	5330	3079	30.89	8.02	5.16
Sce	DGP	59141	n.a.	37389	n.a.	2075	n.a.	5729	5954	764	10.32	6.28	2.72
Sce	HM	1889	n.a.	572	n.a.	2788	n.a.	1687	534	1826	1.12	1.07	1.53
Sce	SV	18696	n.a.	12732	n.a.	10992	n.a.	5925	5178	5298	3.16	2.46	2.07
Sce	T5	17100	n.a.	12652	n.a.	10502	n.a.	5893	5262	5167	2.9	2.4	2.03
Sce	GOA	25763		22069		20451		5169	5531	4846	4.98	3.99	4.22

## Sheet: Supp Table 2
Supplementary Table 2. Protein and Gene fraction mapped per method. Abbreviations: DG, DeepGO; DGP, DeepGOPlus; HM, Hmmer; SV, SeqVec; T5, ProtT5; Cel, C. elegans; Dme, D. melanogaster; Mus, M. musculus; and Sce, S. cerevisiae.
Organism	Method	Annot	Prot. in proteome	Prot. annot. ratio	Annot. genes	Mapped genes	Gene annot. ratio
		prot.
Cel	SV	26579	26664	0.997	19869	19977	0.995
Cel	T5	26424	26664	0.991	19775	19977	0.99
Cel	DGP	26369	26664	0.989	19798	19977	0.991
Cel	DG	18118	26664	0.679	18118	19977	0.907
Cel	HM	7864	26664	0.295	5885	19977	0.295
Cel	GOA	19258	26664	0.722	14352	19977	0.718
Dme	T5	20998	21023	0.999	13919	13942	0.998
Dme	SV	20986	21023	0.998	13909	13909	1
Dme	DGP	20934	21023	0.996	13873	13942	0.995
Dme	DG	17439	21023	0.83	11214	13942	0.804
Dme	HM	8501	21023	0.404	5499	13942	0.394
Dme	GOA	19327	21023	0.919	12877	13942	0.924
Mus	SV	55146	55186	0.999	22237	22246	1
Mus	T5	55150	55186	0.999	22235	22246	1
Mus	DGP	53564	55186	0.971	22222	22246	0.999
Mus	DG	51603	55186	0.935	21239	22246	0.955
Mus	HM	18707	55186	0.339	11079	22246	0.498
Mus	GOA	43833	55186	0.794	21839	22246	0.982
Sce	T5	5991	5992	1	5996	5997	1
Sce	SV	5989	5992	0.999	5994	5997	0.999
Sce	DGP	5943	5992	0.992	5948	5997	0.992
Sce	DG	5641	5992	0.941	5646	5997	0.941
Sce	HM	2601	5992	0.434	2605	5997	0.434
Sce	GOA	5982	5992	0.998	5987	5997	0.998

## Sheet: Sheet3
Supplementary Table 3. Gene (mapped from proteins) annotation ratio per method and category
Organism	ontology	method	Method type	mapped genes	annot. Genes by methods	annot. ratio
Cel	BP	DP	DL	10004	13306	0.752
Cel	BP	DPG	DL	18493	19798	0.934
Cel	BP	Gold	GOA	9835	14352	0.685
Cel	BP	HM	Profile	3669	5885	0.623
Cel	BP	SV	LM	19652	19896	0.988
Cel	BP	T5	LM	19316	19776	0.977
Cel	CC	DP	DL	11813	13306	0.888
Cel	CC	DPG	DL	19579	19798	0.989
Cel	CC	Gold	GOA	12506	14352	0.871
Cel	CC	HM	Profile	554	5885	0.094
Cel	CC	SV	LM	16195	19896	0.814
Cel	CC	T5	LM	15530	19776	0.785
Cel	MF	DP	DL	5291	13306	0.398
Cel	MF	DPG	DL	2564	19798	0.13
Cel	MF	Gold	GOA	9815	14352	0.684
Cel	MF	HM	Profile	4708	5885	0.8
Cel	MF	SV	LM	17599	19896	0.885
Cel	MF	T5	LM	16362	19776	0.827
Dme	BP	DP	DL	9709	11214	0.866
Dme	BP	DPG	DL	13269	13873	0.956
Dme	BP	Gold	GOA	11621	12877	0.902
Dme	BP	HM	Profile	3141	5499	0.571
Dme	BP	SV	LM	13766	13909	0.99
Dme	BP	T5	LM	13733	13919	0.987
Dme	CC	DP	DL	9609	11214	0.857
Dme	CC	DPG	DL	13750	13873	0.991
Dme	CC	Gold	GOA	11939	12877	0.927
Dme	CC	HM	Profile	859	5499	0.156
Dme	CC	SV	LM	11489	13909	0.826
Dme	CC	T5	LM	11028	13919	0.792
Dme	MF	DP	DL	5133	11214	0.458
Dme	MF	DPG	DL	2674	13873	0.193
Dme	MF	Gold	GOA	11453	12877	0.889
Dme	MF	HM	Profile	4282	5499	0.779
Dme	MF	SV	LM	12156	13909	0.874
Dme	MF	T5	LM	11658	13919	0.838
Mus	BP	DP	DL	18070	21239	0.851
Mus	BP	DPG	DL	21440	22222	0.965
Mus	BP	Gold	GOA	21194	21839	0.97
Mus	BP	HM	Profile	7322	11079	0.661
Mus	BP	SV	LM	22124	22237	0.995
Mus	BP	T5	LM	22121	22235	0.995
Mus	CC	DP	DL	18911	21239	0.89
Mus	CC	DPG	DL	22051	22222	0.992
Mus	CC	Gold	GOA	21225	21839	0.972
Mus	CC	HM	Profile	1096	11079	0.099
Mus	CC	SV	LM	20107	22237	0.904
Mus	CC	T5	LM	19874	22235	0.894
Mus	MF	DP	DL	10635	21239	0.501
Mus	MF	DPG	DL	4905	22222	0.221
Mus	MF	Gold	GOA	20891	21839	0.957
Mus	MF	HM	Profile	8852	11079	0.799
Mus	MF	SV	LM	20135	22237	0.905
Mus	MF	T5	LM	19477	22235	0.876
Sce	BP	DP	DL	4816	5646	0.853
Sce	BP	DPG	DL	5681	5948	0.955
Sce	BP	Gold	GOA	5926	5987	0.99
Sce	BP	HM	Profile	1665	2605	0.639
Sce	BP	SV	LM	5929	5994	0.989
Sce	BP	T5	LM	5897	5996	0.983
Sce	CC	DP	DL	5284	5646	0.936
Sce	CC	DPG	DL	5897	5948	0.991
Sce	CC	Gold	GOA	5968	5987	0.997
Sce	CC	HM	Profile	518	2605	0.199
Sce	CC	SV	LM	5179	5994	0.864
Sce	CC	T5	LM	5263	5996	0.878
Sce	MF	DP	DL	3059	5646	0.542
Sce	MF	DPG	DL	744	5948	0.125
Sce	MF	Gold	GOA	5936	5987	0.991
Sce	MF	HM	Profile	1810	2605	0.695
Sce	MF	SV	LM	5302	5994	0.885
Sce	MF	T5	LM	5171	5996	0.862

## Sheet: Supp Table 4
Supplementary Table 4. Annotations form GOA associated to each protein
unip.id	GO.ids	ontology	method	organism
A0A0K3AUE4	GO:0045944|GO:0010629|GO:0007548|GO:0030154|GO:0007549|GO:0040034|GO:0006417|GO:0008340|GO:0009408	Biological Process	GOA,uniprot	C.elegans
A0A0K3AUJ9	GO:0019430|GO:0000122|GO:0008340|GO:1902882|GO:0010038|GO:0045454|GO:0042542|GO:0042744|GO:0010286|GO:0070301|GO:0006979|GO:0090727	Biological Process	GOA,uniprot	C.elegans
A0A0K3AV08	GO:0048691|GO:0000165|GO:0006950|GO:0008340|GO:0048680|GO:0031103|GO:0016310|GO:0042594|GO:0038066|GO:0050829|GO:0006468|GO:0001934|GO:0007254|GO:0007165|GO:0046688	Biological Process	GOA,uniprot	C.elegans
A0A0K3AWM6	GO:0007166|GO:1905485|GO:1905491|GO:1903356|GO:1905488|GO:0097402|GO:0060069|GO:0007369|GO:0001764|GO:0016055|GO:1904937|GO:1904936|GO:0048557|GO:0070986|GO:0060070|GO:1901076|GO:0009792|GO:0097475|GO:0048598|GO:0035567|GO:0043652|GO:0001714|GO:0000132	Biological Process	GOA,uniprot	C.elegans
A0A0K3AXH1	GO:0098542|GO:0034976|GO:0006355|GO:0036503|GO:0010498|GO:0006357	Biological Process	GOA,uniprot	C.elegans
A0A131MCZ8	GO:0006811|GO:0040026|GO:0040018|GO:0015693|GO:0010960|GO:0045087|GO:1905941|GO:0032026|GO:0008340|GO:0055085	Biological Process	GOA,uniprot	C.elegans
A0A163UT06	GO:0016571|GO:0032259|GO:0006338	Biological Process	GOA,uniprot	C.elegans
A0A1C3NSL9	GO:0045216|GO:0009792	Biological Process	GOA,uniprot	C.elegans
A0A5S9MMK5	GO:0000122|GO:0045944	Biological Process	GOA,uniprot	C.elegans
A3QM97	GO:0006811|GO:0040026|GO:0040018|GO:0015693|GO:0010960|GO:1905941|GO:0032026|GO:0008340|GO:0055085	Biological Process	GOA,uniprot	C.elegans
A5JYR4	GO:0042395|GO:0040017|GO:0018991|GO:0009792|GO:0006898|GO:0002119|GO:0009306|GO:0008104|GO:0045807|GO:0040010	Biological Process	GOA,uniprot	C.elegans
A5JYS0	GO:0046938|GO:0050787|GO:0010038|GO:0071585|GO:0010312|GO:0010273|GO:0098849	Biological Process	GOA,uniprot	C.elegans
A5JYW9	GO:0000122|GO:0098542|GO:0090597|GO:0034976|GO:0040011|GO:0006355|GO:0001708|GO:0006338|GO:0040025	Biological Process	GOA,uniprot	C.elegans
A5JYX5	GO:0006979	Biological Process	GOA,uniprot	C.elegans
A5JYX8	GO:0065003|GO:0090313|GO:0009966	Biological Process	GOA,uniprot	C.elegans
A5PEX5	GO:0009791|GO:0015031|GO:1903361|GO:0006887|GO:0040026|GO:0007173|GO:0018991|GO:0007269|GO:0045199	Biological Process	GOA,uniprot	C.elegans
A7DTF0	GO:0000122|GO:0097240|GO:1905632|GO:0043967|GO:0006974|GO:0051321|GO:0006325|GO:0031507|GO:0009792|GO:0045944|GO:0006281|GO:0043968|GO:0007281|GO:0006355|GO:0070192	Biological Process	GOA,uniprot	C.elegans
A8WFJ9	GO:0006355|GO:0006357	Biological Process	GOA,uniprot	C.elegans
A8WI68	GO:0030968|GO:0006811|GO:0040024|GO:0070588|GO:0008340|GO:0006816|GO:0070509|GO:0006874|GO:0002119|GO:0050891	Biological Process	GOA,uniprot	C.elegans
B1Q236	GO:0008039|GO:0050808|GO:0051017|GO:0007399|GO:0048755|GO:0098609|GO:0007267|GO:0007416|GO:0007155|GO:0048668	Biological Process	GOA,uniprot	C.elegans
B1Q257	GO:0042048|GO:0050913|GO:0010628|GO:0007635|GO:0035556|GO:0006935|GO:0007608|GO:0050896|GO:0050919|GO:0007602|GO:0006182|GO:0040014|GO:0008355|GO:0006468|GO:0050767|GO:0040015|GO:0007168|GO:0097499|GO:0050918|GO:0009190|GO:1990834	Biological Process	GOA,uniprot	C.elegans
B1V8A0	GO:0012501|GO:0072583|GO:0016191|GO:0006897|GO:0070266	Biological Process	GOA,uniprot	C.elegans
B2D6K9	GO:0045931|GO:0043666|GO:0040001|GO:0030866|GO:0030590|GO:0000916|GO:0051653|GO:0007049	Biological Process	GOA,uniprot	C.elegans
B2D6M2	GO:0045892|GO:0006355|GO:0040025	Biological Process	GOA,uniprot	C.elegans
B2D6P4	GO:0000122|GO:0045944|GO:0006352|GO:0009792|GO:0001934	Biological Process	GOA,uniprot	C.elegans
B2FDA8	GO:0006974|GO:0006281|GO:0051301|GO:0007049|GO:0034087|GO:0007064|GO:0051276|GO:0016043	Biological Process	GOA,uniprot	C.elegans
B3WFY8	GO:1902856|GO:0030030|GO:0042073|GO:0000165|GO:0035556|GO:0016310|GO:0035720|GO:0008104|GO:1902857|GO:1905515|GO:0006468|GO:0060271	Biological Process	GOA,uniprot	C.elegans
B6VQ60	GO:0051307|GO:0006974|GO:1905168|GO:0006289|GO:0071479|GO:0000070|GO:0009792|GO:0007049|GO:0006281|GO:0016567|GO:0000724|GO:0006915	Biological Process	GOA,uniprot	C.elegans
B7CED8	GO:0006811|GO:0040017|GO:0051481|GO:0009792|GO:0051480|GO:0070588|GO:0002119|GO:0045807|GO:0006897|GO:0040010|GO:0006816	Biological Process	GOA,uniprot	C.elegans
B7FAS6	GO:0007416|GO:0045944|GO:0010629|GO:1902473|GO:0048755|GO:0007399	Biological Process	GOA,uniprot	C.elegans
B7WN72	GO:0007622|GO:0030421	Biological Process	GOA,uniprot	C.elegans
C4ALD5	GO:0045773|GO:0030838|GO:0040028|GO:0001764|GO:0008078|GO:0035556|GO:0016477|GO:1905815|GO:0035022|GO:0035025|GO:0018991|GO:0009792|GO:0002119|GO:0030950|GO:0048808|GO:0016601|GO:0043652|GO:0040012|GO:0007411	Biological Process	GOA,uniprot	C.elegans
C6KRL6	GO:0007129|GO:0045132|GO:0009792|GO:0070194|GO:0016925|GO:0006310|GO:0051321|GO:0051026|GO:0007131	Biological Process	GOA,uniprot	C.elegans
C6KRN1	GO:0060625|GO:0045746|GO:0007219	Biological Process	GOA,uniprot	C.elegans
C7IVR4	NA	Biological Process	GOA,uniprot	C.elegans
C8JQR2	GO:0022008|GO:0018991|GO:0045773|GO:0040018|GO:0008078|GO:0030335|GO:0016204|GO:0007617|GO:0048858|GO:0043057|GO:0007165|GO:0007411|GO:0030036	Biological Process	GOA,uniprot	C.elegans
D0PV95	GO:0010629|GO:0030154|GO:0006417|GO:1905516|GO:0007276|GO:0040019|GO:0042006	Biological Process	GOA,uniprot	C.elegans
D0VWM8	GO:0006972|GO:0008380|GO:0006397|GO:0010468|GO:0006979|GO:0008340|GO:0010628	Biological Process	GOA,uniprot	C.elegans
D0Z5N4	GO:0008340|GO:0009411|GO:0010628|GO:0009408|GO:0010629|GO:0006417|GO:1903935|GO:0016310|GO:0042594|GO:0019725|GO:0006986|GO:0010998|GO:0001666|GO:0060378|GO:0006468|GO:0061063|GO:0034514|GO:0034063|GO:1904808|GO:0001934|GO:0051246	Biological Process	GOA,uniprot	C.elegans
D3KZG3	GO:0006811|GO:0007606|GO:0035725|GO:0034220|GO:0050906	Biological Process	GOA,uniprot	C.elegans
D9PTN5	GO:1904799|GO:0030154|GO:0051963|GO:0006508|GO:0045893|GO:0016540|GO:0006355	Biological Process	GOA,uniprot	C.elegans
E0AHA7	GO:0010172|GO:0016358|GO:0046716|GO:0051693|GO:0030036|GO:0002119|GO:0048666|GO:0040012	Biological Process	GOA,uniprot	C.elegans
E2JKY8	GO:0035047|GO:0035046|GO:0007097|GO:0007059|GO:0000132	Biological Process	GOA,uniprot	C.elegans
E2JKZ0	GO:0048814|GO:0035047|GO:0035046|GO:0007097|GO:0007059|GO:0000132	Biological Process	GOA,uniprot	C.elegans
E7EAU8	GO:0045921|GO:0071468|GO:0003031|GO:0050907|GO:0035556|GO:1904457|GO:0006182|GO:0019722|GO:0006468|GO:0007168|GO:0009190	Biological Process	GOA,uniprot	C.elegans
E7EM37	GO:0090326|GO:0071419|GO:0001963|GO:0090327|GO:0034609|GO:1902847|GO:0007186|GO:0071316|GO:0033602|GO:0007268|GO:0007187|GO:0098664|GO:0032094|GO:1902435|GO:1902437|GO:0007165|GO:0007212|GO:0034608	Biological Process	GOA,uniprot	C.elegans
E9P860	GO:0031047|GO:0031048	Biological Process	GOA,uniprot	C.elegans
F1LIN4	GO:0046486|GO:0019432|GO:0042572	Biological Process	GOA,uniprot	C.elegans
F3Y5P4	GO:1904491|GO:1903566|GO:0045724|GO:1903861|GO:1905349|GO:0050775|GO:0031122|GO:0032053|GO:0003391|GO:0030705	Biological Process	GOA,uniprot	C.elegans
F5GUE5	GO:0040024|GO:0009791|GO:0009653|GO:0035176|GO:0008340|GO:0030154|GO:0018991|GO:0060395|GO:0006357|GO:0061065|GO:0061067|GO:0051239|GO:0030509|GO:0043476|GO:0050793|GO:0006355	Biological Process	GOA,uniprot	C.elegans
G5EBF1	GO:0001764|GO:0098609|GO:0035385|GO:0097374|GO:0033563|GO:1905489	Biological Process	GOA,uniprot	C.elegans
G5EBF2	GO:0006907|GO:0030334|GO:0016311|GO:0030111|GO:0002119|GO:0046488|GO:0006897	Biological Process	GOA,uniprot	C.elegans
G5EBH0	GO:0051209|GO:0016042|GO:0043051|GO:0048680|GO:0048015|GO:0035556|GO:0006935|GO:0014057|GO:0035418|GO:0043052|GO:0040017|GO:0046662|GO:0040012|GO:0007165|GO:0006629|GO:0007212	Biological Process	GOA,uniprot	C.elegans
G5EBH1	GO:0000003|GO:0006897|GO:0009792|GO:0006869|GO:0045332|GO:0015914|GO:0006890	Biological Process	GOA,uniprot	C.elegans
G5EBH3	GO:0010172|GO:0046622|GO:0002064|GO:0051693|GO:0040018|GO:0010171|GO:0030036|GO:0035150|GO:0002119|GO:0045793|GO:0040012	Biological Process	GOA,uniprot	C.elegans
G5EBI4	GO:0044255|GO:0006629	Biological Process	GOA,uniprot	C.elegans
G5EBK1	GO:0030641|GO:1902600|GO:0006811|GO:0071805|GO:0055085|GO:0006885|GO:0098719|GO:0051453|GO:0030421|GO:1904731|GO:0006814|GO:0010877|GO:0045989|GO:0006812	Biological Process	GOA,uniprot	C.elegans
G5EBK3	GO:1903361|GO:1902966|GO:0008360|GO:0002009|GO:2000643|GO:1902115|GO:0002119|GO:0007015|GO:0035148	Biological Process	GOA,uniprot	C.elegans
G5EBK4	GO:0040024|GO:2000786|GO:0032446|GO:0009792|GO:0044805|GO:0006501|GO:0034727|GO:0006995|GO:0006914|GO:0030163|GO:0015031|GO:0008340	Biological Process	GOA,uniprot	C.elegans
G5EBL2	GO:0007276|GO:0040001|GO:0045167|GO:0051301|GO:0001708|GO:0007049|GO:0007163|GO:0006468|GO:0008356|GO:0070986|GO:0048557|GO:0003006	Biological Process	GOA,uniprot	C.elegans
G5EBL3	GO:0000122|GO:0010629|GO:0042464|GO:0007548|GO:0030154|GO:0007530	Biological Process	GOA,uniprot	C.elegans
G5EBM1	GO:0006508|GO:0043525|GO:0006915|GO:0019222|GO:1904747|GO:1905803|GO:1905845|GO:0016540|GO:0042981|GO:0016485|GO:0097202	Biological Process	GOA,uniprot	C.elegans
G5EBN9	GO:0015812|GO:0035725|GO:0006836|GO:0015838	Biological Process	GOA,uniprot	C.elegans
G5EBQ3	GO:0030422|GO:0035194|GO:0051664|GO:0007281|GO:0031047|GO:0007283|GO:1903863|GO:0001172|GO:0048477	Biological Process	GOA,uniprot	C.elegans
G5EBQ8	GO:0006031|GO:0006038|GO:0061063	Biological Process	GOA,uniprot	C.elegans
G5EBR3	GO:0006811|GO:1902476|GO:0051259|GO:0034220|GO:0060079|GO:0031987|GO:0060078	Biological Process	GOA,uniprot	C.elegans
G5EBT1	GO:0040024|GO:0009791|GO:0051640|GO:0000165|GO:0008340|GO:0040018|GO:0035556|GO:0030307|GO:0016310|GO:0040014|GO:0002119|GO:0006468|GO:0045793|GO:0008283|GO:0007567	Biological Process	GOA,uniprot	C.elegans
G5EBU3	GO:0006508|GO:0030574|GO:0030198	Biological Process	GOA,uniprot	C.elegans
G5EBU4	GO:0000122|GO:0016358|GO:0045773|GO:0002164|GO:0006355|GO:0007411|GO:0006357|GO:0048665|GO:0045664|GO:0048856	Biological Process	GOA,uniprot	C.elegans
G5EBV0	GO:0001666|GO:0018401|GO:0032880|GO:0071456	Biological Process	GOA,uniprot	C.elegans
G5EBV3	GO:0001932|GO:0008045|GO:0045138|GO:0038007|GO:0001764|GO:0061643|GO:0008078|GO:0032228|GO:0016477|GO:1905815|GO:0048846|GO:0007264|GO:1902463|GO:0007015|GO:0030950|GO:0033563|GO:0031115|GO:0043652|GO:0006996|GO:0048812|GO:0007254|GO:0007165|GO:0045087|GO:0046688	Biological Process	GOA,uniprot	C.elegans
G5EBV6	GO:0090501|GO:0090502	Biological Process	GOA,uniprot	C.elegans
G5EBV8	GO:0022401|GO:0006811|GO:0042048|GO:0070588|GO:0006816|GO:0055085|GO:0006972|GO:0007608|GO:0009612|GO:0010286|GO:0008355	Biological Process	GOA,uniprot	C.elegans
G5EBX1	GO:0022008|GO:0018991|GO:0045773|GO:0040018|GO:0008078|GO:0030335|GO:0016204|GO:0007617|GO:0048858|GO:0043057|GO:0007165|GO:0007411|GO:0030036	Biological Process	GOA,uniprot	C.elegans
G5EBX9	GO:0050906	Biological Process	GOA,uniprot	C.elegans
G5EBY3	GO:0016476|GO:0110039|GO:0055059|GO:0000281|GO:0009792|GO:0002119|GO:0009949|GO:0045167	Biological Process	GOA,uniprot	C.elegans
G5EBY8	GO:0030509|GO:0040039|GO:0060395|GO:0043057|GO:0007399|GO:0045138|GO:0033563|GO:0040011|GO:0008045|GO:0010862	Biological Process	GOA,uniprot	C.elegans
G5EBZ4	GO:0000122|GO:0040027|GO:0006338|GO:0048557	Biological Process	GOA,uniprot	C.elegans
G5EBZ8	GO:0040027|GO:0009792|GO:0006468|GO:0042059|GO:0016310	Biological Process	GOA,uniprot	C.elegans
G5EC23	GO:0000122|GO:0098542|GO:0008340|GO:0006338|GO:0060255|GO:0043054|GO:0046686|GO:0010621|GO:0045944|GO:0034976|GO:0006979|GO:0006355|GO:1900181	Biological Process	GOA,uniprot	C.elegans
G5EC24	GO:0035335|GO:0045742|GO:0031344|GO:0006470|GO:0000278|GO:0007517|GO:0030154|GO:0035556|GO:0040026|GO:0046579|GO:0002119|GO:0048477|GO:0016311	Biological Process	GOA,uniprot	C.elegans
G5EC26	GO:0006811|GO:0030334|GO:0071421|GO:0070588|GO:0006816|GO:0006874|GO:0051592|GO:0010042|GO:0006828|GO:0006979	Biological Process	GOA,uniprot	C.elegans
G5EC32	GO:0045214|GO:0051659	Biological Process	GOA,uniprot	C.elegans
G5EC35	GO:0010172|GO:0046622|GO:0002064|GO:0051693|GO:0040018|GO:0010171|GO:0030036|GO:0035150|GO:0002119|GO:0045793|GO:0040012	Biological Process	GOA,uniprot	C.elegans
G5EC36	GO:0045944|GO:0002119|GO:0060465|GO:0040011|GO:0007409|GO:0006355|GO:0035262|GO:0010171|GO:0048665|GO:0060323	Biological Process	GOA,uniprot	C.elegans
G5EC37	GO:0006351|GO:0006914|GO:0006355	Biological Process	GOA,uniprot	C.elegans
G5EC43	GO:0031991|GO:0035046|GO:0007018|GO:0051256|GO:0040038|GO:0051257	Biological Process	GOA,uniprot	C.elegans
G5EC44	GO:0006289|GO:0007004|GO:0006974|GO:0006281|GO:0000077|GO:0008630|GO:0000723	Biological Process	GOA,uniprot	C.elegans
G5EC86	GO:0048601|GO:1903224|GO:0043406|GO:0051078|GO:0061031|GO:0001555|GO:0042662|GO:0051151|GO:0006417|GO:0042661|GO:1905516|GO:1904145|GO:0051303|GO:0071168|GO:0001556|GO:0060282|GO:0043282|GO:1904146|GO:0042664|GO:0060280|GO:1900195|GO:0040019|GO:0045167|GO:0031648|GO:0017148	Biological Process	GOA,uniprot	C.elegans
G5EC89	GO:0045944|GO:0048666|GO:0030516|GO:0007399|GO:0006355|GO:0007411|GO:0006357	Biological Process	GOA,uniprot	C.elegans
G5ECA1	GO:0010172|GO:0040032|GO:0045138|GO:0000768|GO:0140253|GO:0002009|GO:0016310|GO:0018991|GO:0040011|GO:0043282|GO:0090597|GO:0040025	Biological Process	GOA,uniprot	C.elegans
G5ECB2	GO:0007214|GO:0040012|GO:0007186|GO:0007165|GO:0032223|GO:0009410	Biological Process	GOA,uniprot	C.elegans
G5ECC3	GO:0032456|GO:0060990|GO:0070266|GO:0006897|GO:0072659|GO:1904950|GO:0060271	Biological Process	GOA,uniprot	C.elegans
G5ECC7	GO:0006508|GO:0016579|GO:0006511	Biological Process	GOA,uniprot	C.elegans
G5ECD6	GO:0006031|GO:0030703|GO:1904778|GO:0006038	Biological Process	GOA,uniprot	C.elegans
G5ECD9	GO:2000292|GO:2000294|GO:0010877|GO:1905885|GO:0007186|GO:0007165|GO:0007218|GO:1904731	Biological Process	GOA,uniprot	C.elegans
G5ECG0	GO:0007017|GO:0035046|GO:0051301|GO:0030953|GO:0051321|GO:0007052|GO:0009792|GO:0000022|GO:0031113|GO:0007049|GO:0007026	Biological Process	GOA,uniprot	C.elegans
G5ECG2	GO:0000122|GO:0009653|GO:0008340|GO:0001708|GO:0034769|GO:1903854|GO:0010628|GO:0042594|GO:0040025|GO:0006357|GO:0045944|GO:0045893|GO:0045087|GO:0006355|GO:0060142	Biological Process	GOA,uniprot	C.elegans
G5ECG7	GO:0042953|GO:0030968|GO:0006869|GO:0015914|GO:0034377|GO:0042157|GO:0016043	Biological Process	GOA,uniprot	C.elegans
G5ECH5	GO:0006470|GO:0032888|GO:0009792|GO:0040038|GO:0051321|GO:0000132|GO:1902120	Biological Process	GOA,uniprot	C.elegans
G5ECH7	GO:0007399|GO:0051965|GO:1904799|GO:2000331|GO:0048489|GO:1904811|GO:1990048|GO:0051301|GO:0051726|GO:1904810|GO:0016310|GO:0051932|GO:0007268|GO:0030951|GO:1902803|GO:0006468|GO:0032880|GO:0007049|GO:0000083|GO:0010468|GO:0051222|GO:0007409|GO:0051402|GO:0048491	Biological Process	GOA,uniprot	C.elegans
G5ECJ0	GO:0006811|GO:1902476|GO:0034220|GO:0030421|GO:1904731|GO:0060079|GO:0006814|GO:0010877|GO:0006813|GO:0045933|GO:0060078	Biological Process	GOA,uniprot	C.elegans
G5ECJ6	GO:0030536|GO:0009792|GO:0043050|GO:0055001|GO:0002119|GO:0006468|GO:0016310	Biological Process	GOA,uniprot	C.elegans
G5ECK3	GO:0010629|GO:1902435|GO:0110037|GO:0048664|GO:0006355	Biological Process	GOA,uniprot	C.elegans
G5ECL2	GO:0043059|GO:0006936|GO:0016185|GO:0070266|GO:0048489|GO:0015870|GO:0040018|GO:0046856|GO:0006897|GO:0007010|GO:0045933|GO:0036092|GO:0035418|GO:0040011|GO:0043058|GO:0016050|GO:0007032|GO:0015812|GO:0016191|GO:0001956|GO:0048212|GO:0048488	Biological Process	GOA,uniprot	C.elegans
G5ECL4	GO:0007399	Biological Process	GOA,uniprot	C.elegans
G5ECM9	GO:0060281|GO:2000117|GO:0010466|GO:0070613|GO:1903188	Biological Process	GOA,uniprot	C.elegans
G5ECN5	GO:0050808|GO:0051403|GO:0007399|GO:0055059|GO:1904746|GO:0035418|GO:0043055|GO:0006468|GO:0007163|GO:0010800	Biological Process	GOA,uniprot	C.elegans
G5ECN9	GO:0090326|GO:0016486|GO:0090474|GO:0090325|GO:0008340|GO:1905954|GO:0030070|GO:1903998|GO:1905910|GO:0008582|GO:1904810|GO:0007274|GO:1905852|GO:0045887|GO:0009612|GO:0090472|GO:0014057|GO:1900073|GO:1905850|GO:0043058|GO:0061837|GO:0006508|GO:0030536|GO:1904014|GO:1901046|GO:0060456|GO:0061096|GO:0006937	Biological Process	GOA,uniprot	C.elegans
G5ECP4	GO:0019221|GO:0048583|GO:0035556|GO:0016310|GO:0009605|GO:0008152|GO:0006468	Biological Process	GOA,uniprot	C.elegans
G5ECQ2	GO:0001764|GO:0035567|GO:0007166|GO:0016055|GO:1905485|GO:1904937|GO:0007165|GO:0007186|GO:0097475|GO:0007399|GO:0097402|GO:0060070	Biological Process	GOA,uniprot	C.elegans
G5ECQ3	GO:0045747|GO:2000369|GO:0006468|GO:0016310	Biological Process	GOA,uniprot	C.elegans
G5ECR9	GO:0000122|GO:0045944|GO:0009755|GO:0030154|GO:0030522|GO:0006355|GO:0001708	Biological Process	GOA,uniprot	C.elegans
G5ECT0	GO:0006811|GO:0010877|GO:0034220|GO:0045989|GO:0030421|GO:1904731	Biological Process	GOA,uniprot	C.elegans
G5ECU1	GO:0031647|GO:0010629|GO:0031146|GO:1905806|GO:1902230|GO:0043518|GO:0006511|GO:0007399|GO:0043065|GO:0046660|GO:0010826|GO:0090128	Biological Process	GOA,uniprot	C.elegans
G5ECU7	GO:0051726|GO:0009636|GO:0010628|GO:0033120|GO:0006355|GO:0008340|GO:0006357|GO:0042594|GO:0042127	Biological Process	GOA,uniprot	C.elegans
G5ECW5	GO:0006508|GO:0040019|GO:0090326|GO:0043525|GO:1990001|GO:0043067|GO:0019222|GO:1904747|GO:0043066|GO:1901046|GO:1904746	Biological Process	GOA,uniprot	C.elegans
G5ECY0	GO:0046710|GO:0098609|GO:0046037|GO:0007268|GO:0009792|GO:0045186|GO:0043113|GO:0097120|GO:0045197	Biological Process	GOA,uniprot	C.elegans
G5ECY6	GO:0000209|GO:0032436|GO:0045214|GO:0008340|GO:0006515|GO:0018991|GO:0043161|GO:0040011|GO:0016567|GO:0071218|GO:0045862|GO:0051865	Biological Process	GOA,uniprot	C.elegans
G5ECZ4	GO:0035721|GO:0042048|GO:0030030|GO:0042073|GO:0007635|GO:0006935|GO:0015031|GO:1905515|GO:0008104|GO:0060271	Biological Process	GOA,uniprot	C.elegans
G5ED07	GO:0018991|GO:0040002|GO:0040019|GO:0008360|GO:0090597|GO:0006457|GO:0034976|GO:0045138|GO:0010171|GO:0018149|GO:0080058	Biological Process	GOA,uniprot	C.elegans
G5ED14	GO:0045944|GO:0009792|GO:0060065|GO:0002119|GO:0045138|GO:0006355|GO:0001708|GO:0006357|GO:0040025|GO:0048856	Biological Process	GOA,uniprot	C.elegans
G5ED29	GO:0040001|GO:1902846|GO:0060903|GO:0048599|GO:0090169|GO:0010826|GO:0010628|GO:0030716|GO:0010629|GO:0051301|GO:0030953|GO:0009794|GO:0007283|GO:1905516|GO:0060282|GO:2000196|GO:1904780|GO:1905938|GO:1903436|GO:0051661|GO:0071539|GO:0008585|GO:0007049|GO:0034063|GO:0016048|GO:1905833|GO:0007059|GO:0045977|GO:0010468|GO:0040038|GO:0010824|GO:1905936|GO:1904779|GO:1903438	Biological Process	GOA,uniprot	C.elegans
G5ED33	GO:0051017|GO:0048546|GO:0045109|GO:0007266|GO:0045185|GO:0002119|GO:0048598|GO:0048730|GO:0051016|GO:0035023	Biological Process	GOA,uniprot	C.elegans
G5ED35	GO:1902742|GO:0043654|GO:0015917|GO:0006915	Biological Process	GOA,uniprot	C.elegans
G5ED36	GO:0007032|GO:0009792|GO:0006898|GO:2000641|GO:0002119|GO:0007638|GO:0110039|GO:1903539|GO:0042147	Biological Process	GOA,uniprot	C.elegans
G5ED39	GO:0030703|GO:0061062|GO:0000280|GO:0051307|GO:0034090|GO:0017157|GO:0051301|GO:0051321|GO:0051306|GO:0000281|GO:0030997|GO:0008104|GO:0007049|GO:0009949|GO:0006508|GO:0034088|GO:0098813|GO:0040012|GO:0007059|GO:0060471|GO:0040038|GO:0016485|GO:0048609	Biological Process	GOA,uniprot	C.elegans
G5ED47	GO:0006882|GO:0045944|GO:0006355	Biological Process	GOA,uniprot	C.elegans
G5ED66	GO:0009957|GO:0031581|GO:0006355|GO:0035262|GO:0006357|GO:0048856	Biological Process	GOA,uniprot	C.elegans
G5ED68	GO:0030334|GO:0030111|GO:0046856|GO:0006897|GO:0007416|GO:0002119|GO:0046488|GO:0016311|GO:0006629	Biological Process	GOA,uniprot	C.elegans
G5EDA3	GO:0098813|GO:0000070|GO:0051382|GO:0090307|GO:0000278|GO:0046603|GO:0070199|GO:0008608|GO:0007080	Biological Process	GOA,uniprot	C.elegans
G5EDA5	GO:0040026|GO:0002119|GO:0051321|GO:0045138|GO:0007265|GO:0006468|GO:0040025	Biological Process	GOA,uniprot	C.elegans
G5EDB2	GO:0043484|GO:0016310|GO:0006468	Biological Process	GOA,uniprot	C.elegans
G5EDB9	GO:0018996|GO:0007264|GO:0007165|GO:0043547|GO:0007265|GO:0008544|GO:0040002	Biological Process	GOA,uniprot	C.elegans
G5EDE1	GO:0043059|GO:0000122|GO:0046676|GO:0046929|GO:0014018|GO:0043058|GO:0006357|GO:0045664|GO:0043066	Biological Process	GOA,uniprot	C.elegans
G5EDE2	GO:0040024|GO:0040027|GO:0097240|GO:0046580|GO:0008340|GO:0010628|GO:0040010|GO:0000003|GO:0010629|GO:0006644|GO:0006325|GO:0008406|GO:0002119|GO:0008380|GO:0010468|GO:0090597|GO:0034976|GO:0007281|GO:0045595|GO:0072327	Biological Process	GOA,uniprot	C.elegans
G5EDE5	GO:0007501|GO:0030509|GO:0040018|GO:0040014|GO:0030510|GO:0061065	Biological Process	GOA,uniprot	C.elegans
G5EDF7	GO:0051403|GO:0000165|GO:0007399|GO:0018105|GO:0010628|GO:0000302|GO:0000303|GO:0016310|GO:0035545|GO:0038066|GO:0050832|GO:0050829|GO:0093002|GO:0050830|GO:0006468|GO:1902236|GO:1902097|GO:0046662|GO:0009636|GO:0045087|GO:0006979|GO:1901046|GO:0034607	Biological Process	GOA,uniprot	C.elegans
G5EDJ0	GO:0043059|GO:0007626|GO:0030154|GO:0030522|GO:0043058|GO:0006357|GO:0048665|GO:0045944|GO:0006355|GO:0007411|GO:0048856	Biological Process	GOA,uniprot	C.elegans
G5EDJ4	GO:0040024	Biological Process	GOA,uniprot	C.elegans
G5EDK5	GO:0009653|GO:0097376|GO:0007156|GO:0098609|GO:0007155|GO:0007186|GO:0007399|GO:0033564|GO:0016043	Biological Process	GOA,uniprot	C.elegans
G5EDL3	GO:1904781|GO:0007052|GO:0016310|GO:0090307|GO:0006468|GO:0032465	Biological Process	GOA,uniprot	C.elegans
G5EDM4	GO:0080144|GO:0015807|GO:0072659	Biological Process	GOA,uniprot	C.elegans
G5EDM7	GO:0040024|GO:0000122|GO:0030514|GO:0061066|GO:0007179|GO:0008340	Biological Process	GOA,uniprot	C.elegans
G5EDN0	GO:0006811|GO:0060078|GO:0034220|GO:0006821|GO:1902476	Biological Process	GOA,uniprot	C.elegans
G5EDN3	GO:0009792|GO:0006281|GO:0051301|GO:0051177|GO:0000076|GO:0051321|GO:0007049|GO:0007064|GO:0007063|GO:0043111	Biological Process	GOA,uniprot	C.elegans
G5EDN6	GO:0006470|GO:0097720|GO:0006897	Biological Process	GOA,uniprot	C.elegans
G5EDP2	GO:1904070|GO:0043053|GO:0000038|GO:0019236|GO:0010888|GO:0043054|GO:0048639|GO:0006869|GO:0008355|GO:0061063|GO:0006637|GO:0042811|GO:0050920	Biological Process	GOA,uniprot	C.elegans
G5EDR3	GO:0009792|GO:0098534|GO:0002119|GO:0040026|GO:0040028	Biological Process	GOA,uniprot	C.elegans
G5EDR5	GO:0006486|GO:0036065|GO:0016051	Biological Process	GOA,uniprot	C.elegans
G5EDS1	GO:1903355|GO:0045165|GO:0045944|GO:0045687|GO:0030155|GO:0090597|GO:0045138|GO:0006355|GO:0006357|GO:0009952|GO:0048856	Biological Process	GOA,uniprot	C.elegans
G5EDT1	GO:0040027|GO:0045930|GO:0000003|GO:0040018|GO:0051726|GO:0043433|GO:0030154|GO:0048557|GO:0016479|GO:0009792|GO:0002119|GO:0008406|GO:0006357|GO:0007049|GO:1902807|GO:0051302|GO:2000134|GO:1902806|GO:0090727|GO:0032876	Biological Process	GOA,uniprot	C.elegans
G5EDT6	GO:0051403|GO:0006972|GO:0016310|GO:0040011|GO:0006468|GO:0007254	Biological Process	GOA,uniprot	C.elegans
G5EDU1	GO:0006811|GO:0030334|GO:0071421|GO:0070588|GO:0006816|GO:0006874|GO:0051592|GO:0010042|GO:0006828|GO:0006979	Biological Process	GOA,uniprot	C.elegans
G5EDU4	GO:0051402|GO:0001764|GO:0012501|GO:0032436|GO:0016055|GO:0001708|GO:0002119|GO:0040011|GO:0006355|GO:0007265|GO:0045138|GO:0008340|GO:0006357	Biological Process	GOA,uniprot	C.elegans
G5EDV1	GO:0030334|GO:0007166|GO:0097376|GO:1905485|GO:0048560|GO:0009786|GO:0045138|GO:0097402|GO:0040028|GO:0002009|GO:1904936|GO:0008356|GO:0010085|GO:0060070|GO:0042659|GO:0008406|GO:0097475|GO:0009949|GO:0035567|GO:0045167|GO:0010623|GO:0033564|GO:0007163|GO:0040025	Biological Process	GOA,uniprot	C.elegans
G5EDW2	GO:0007166|GO:0009792|GO:0019953|GO:0007186|GO:0007165|GO:0009952|GO:0007189|GO:0097264	Biological Process	GOA,uniprot	C.elegans
G5EDW7	GO:0040027	Biological Process	GOA,uniprot	C.elegans
G5EDY0	GO:0006909|GO:0048015|GO:0016310|GO:0090386|GO:0036092|GO:0002119|GO:0060100|GO:0014065|GO:0006629|GO:0046854|GO:0048856	Biological Process	GOA,uniprot	C.elegans
G5EDZ2	GO:0008340|GO:0009411|GO:0000003|GO:0014070|GO:0040018|GO:0072528|GO:0048557|GO:0010165|GO:0010225|GO:0007040|GO:0009792|GO:0044205|GO:0006221|GO:0002119|GO:0008152|GO:0006207|GO:0019856|GO:0010332|GO:0006222|GO:0090727	Biological Process	GOA,uniprot	C.elegans
G5EE01	GO:0040024|GO:0007611|GO:1902074|GO:0061066|GO:0008340|GO:0009408|GO:0006470|GO:0007635|GO:0006606|GO:0006935|GO:0046856|GO:0050927|GO:0016311|GO:0006629|GO:0046628|GO:0050920	Biological Process	GOA,uniprot	C.elegans
G5EE06	GO:0006486|GO:0036065	Biological Process	GOA,uniprot	C.elegans
G5EE07	GO:0055088|GO:0045944|GO:0036498|GO:0035966|GO:0006990|GO:0050829|GO:0034976|GO:0006355|GO:0008340|GO:0009408	Biological Process	GOA,uniprot	C.elegans
G5EE18	GO:0034243|GO:0045944|GO:0050807|GO:0030154|GO:0007399|GO:0006355|GO:0045664|GO:0006357	Biological Process	GOA,uniprot	C.elegans
G5EE37	GO:0090267|GO:0071902|GO:0000278|GO:0000281|GO:0007079|GO:0090307|GO:0098813|GO:0045860|GO:0051256|GO:0007143|GO:1901970|GO:0007080	Biological Process	GOA,uniprot	C.elegans
G5EE56	GO:0008595|GO:0038007|GO:0038083|GO:0030154|GO:0048557|GO:0070986|GO:0016310|GO:0046777|GO:0009792|GO:0006468|GO:0071679|GO:0040017|GO:0040019|GO:0007169|GO:0001714|GO:0045087|GO:0035262|GO:0000132|GO:0050731	Biological Process	GOA,uniprot	C.elegans
G5EE72	GO:0015889|GO:0055085	Biological Process	GOA,uniprot	C.elegans
G5EE86	GO:0022401|GO:0040024|GO:0030182|GO:0061066|GO:1904081|GO:1902667|GO:0030516|GO:0043052|GO:0008355|GO:0006357|GO:0045664|GO:0045944|GO:0045893|GO:0008306|GO:0040040|GO:0006355|GO:0007409	Biological Process	GOA,uniprot	C.elegans
G5EE96	GO:0071423|GO:1902356|GO:1902358|GO:0035435|GO:0055085|GO:0006869|GO:0071422|GO:0008272|GO:0015729|GO:0015709	Biological Process	GOA,uniprot	C.elegans
G5EEA1	GO:0045944|GO:0030182|GO:0042427|GO:0006355|GO:0001708|GO:0045664|GO:0006357	Biological Process	GOA,uniprot	C.elegans
G5EEB1	GO:0030431|GO:0007186|GO:0007165|GO:0050714	Biological Process	GOA,uniprot	C.elegans
G5EEC2	GO:0007218|GO:0040013|GO:0019932	Biological Process	GOA,uniprot	C.elegans
G5EEC5	GO:0001764|GO:0045944|GO:0008361|GO:0045167|GO:0071542|GO:0001709|GO:0055059|GO:0051653|GO:1990179|GO:0051402|GO:0009952|GO:0006357	Biological Process	GOA,uniprot	C.elegans
G5EED4	GO:0043405|GO:0032436|GO:0050832|GO:0006468|GO:0010628	Biological Process	GOA,uniprot	C.elegans
G5EEE1	GO:0006486|GO:0036065	Biological Process	GOA,uniprot	C.elegans
G5EEE2	GO:0070482|GO:0010754|GO:0010628|GO:0030516|GO:0006935|GO:0009454|GO:0007199|GO:0098655|GO:0045664|GO:0045944|GO:0055093|GO:0048812|GO:0040040	Biological Process	GOA,uniprot	C.elegans
G5EEE9	GO:0035556|GO:0006182|GO:0043052|GO:0006468|GO:0016048|GO:0007168|GO:0040040|GO:0009190	Biological Process	GOA,uniprot	C.elegans
G5EEG1	GO:0006351|GO:0010468|GO:0006355|GO:0045892|GO:0110039|GO:0009888|GO:0006357	Biological Process	GOA,uniprot	C.elegans
G5EEG7	GO:0000398|GO:0009792|GO:0048666|GO:0008380|GO:0006397|GO:0002119|GO:0048644|GO:0007638|GO:0040011|GO:0000381	Biological Process	GOA,uniprot	C.elegans
G5EEG9	GO:1903578|GO:1903356|GO:0007399|GO:0045138|GO:0001708|GO:0034769|GO:0010628|GO:0000003|GO:0043068|GO:2000114|GO:0010171|GO:0009792|GO:0043467|GO:0030718|GO:0008406|GO:0002119|GO:0014018|GO:0032094|GO:0006357|GO:0048665|GO:0045944|GO:0048666|GO:0035262|GO:0040025	Biological Process	GOA,uniprot	C.elegans
G5EEH5	GO:0045944|GO:0006355|GO:0008340	Biological Process	GOA,uniprot	C.elegans
G5EEH9	GO:0006405|GO:0006913|GO:0051028|GO:0015031|GO:0051301|GO:0006606|GO:0034398|GO:0000973|GO:0009792|GO:0006997|GO:1990893|GO:0051664|GO:0030719|GO:0007049|GO:0006508|GO:0090435|GO:0034501	Biological Process	GOA,uniprot	C.elegans
G5EEI4	GO:0006508|GO:0012501|GO:0008219	Biological Process	GOA,uniprot	C.elegans
G5EEK3	GO:0002119|GO:0007281|GO:0031122	Biological Process	GOA,uniprot	C.elegans
G5EEK8	GO:0030968|GO:0006811|GO:0040024|GO:0070588|GO:0008340|GO:0006816|GO:0010629|GO:0070509|GO:0006874|GO:0009792|GO:0050829|GO:0002119|GO:0050891	Biological Process	GOA,uniprot	C.elegans
G5EEK9	GO:1902600|GO:0006811|GO:0051046|GO:1990182|GO:0007035|GO:0002119|GO:0050891|GO:0040002	Biological Process	GOA,uniprot	C.elegans
G5EEL0	GO:0000122|GO:0007416|GO:0045944|GO:0007399|GO:0007638|GO:0040011|GO:0034504|GO:0040026|GO:0040025	Biological Process	GOA,uniprot	C.elegans
G5EEL5	GO:0019216|GO:0046622|GO:0045138|GO:0010628|GO:0040018|GO:0032877|GO:0022604|GO:0042661|GO:0050832|GO:0030511|GO:0060395|GO:0050829|GO:0050830|GO:0002119|GO:0010862|GO:0045793|GO:0030509|GO:0045944|GO:0010468|GO:0045087	Biological Process	GOA,uniprot	C.elegans
G5EEM0	GO:0033353|GO:0030154|GO:0030522|GO:0006355|GO:0010468|GO:0006357|GO:0048856	Biological Process	GOA,uniprot	C.elegans
G5EEM5	GO:0007017|GO:0051231|GO:0007051|GO:0051301|GO:0051321|GO:0007052|GO:0051298|GO:0000226|GO:0009792|GO:0030951|GO:0007049|GO:0046785|GO:0000212	Biological Process	GOA,uniprot	C.elegans
G5EEM6	GO:0035970|GO:0006470|GO:0045814|GO:0045860|GO:0001714|GO:0046580	Biological Process	GOA,uniprot	C.elegans
G5EEM9	GO:0009786|GO:0031161|GO:0046488|GO:0032880|GO:0034638|GO:0006629	Biological Process	GOA,uniprot	C.elegans
G5EEN3	GO:0007520|GO:1903356|GO:0097091|GO:0007369|GO:1902742|GO:0016477|GO:0070986|GO:1901076|GO:0007264|GO:0043652|GO:0000132	Biological Process	GOA,uniprot	C.elegans
G5EEN4	GO:0018105|GO:0010628|GO:0006972|GO:0030154|GO:0051321|GO:0007283|GO:0016310|GO:0060562|GO:0006468|GO:0050891|GO:0018107	Biological Process	GOA,uniprot	C.elegans
G5EES2	GO:1902966|GO:0008360|GO:0002009|GO:2000643|GO:1902115|GO:0002119|GO:0007015|GO:0035148	Biological Process	GOA,uniprot	C.elegans
G5EES3	GO:0035196|GO:0070922|GO:0035279|GO:0090502|GO:0042659|GO:0009792|GO:0002119|GO:0090625|GO:0040034|GO:0040025	Biological Process	GOA,uniprot	C.elegans
G5EET5	GO:0000122|GO:0040027|GO:0046580|GO:0040010|GO:0000003|GO:0010629|GO:0006325|GO:0008406|GO:0002119|GO:0010468|GO:0007281|GO:0045595	Biological Process	GOA,uniprot	C.elegans
G5EET6	GO:0048681|GO:0032012|GO:0007077|GO:0070507|GO:0046602|GO:0007019|GO:0048678|GO:1902845|GO:0048692	Biological Process	GOA,uniprot	C.elegans
G5EEU3	GO:0060179|GO:0014057|GO:0018991|GO:2000294|GO:0010877|GO:1905885|GO:1904731|GO:0035418|GO:0040011|GO:0006887|GO:0030421|GO:0006937	Biological Process	GOA,uniprot	C.elegans
G5EEU6	GO:0022008|GO:0018991|GO:0045773|GO:0040018|GO:0008078|GO:0030335|GO:0016204|GO:0007617|GO:0048858|GO:0043057|GO:0007165|GO:0007411|GO:0030036	Biological Process	GOA,uniprot	C.elegans
G5EEV2	GO:0000003|GO:0040027|GO:0006281|GO:0030154|GO:0007283|GO:0006355|GO:0040010	Biological Process	GOA,uniprot	C.elegans
G5EEV9	GO:0050658|GO:0035194|GO:0031047|GO:0006897	Biological Process	GOA,uniprot	C.elegans
G5EEW6	GO:2000543|GO:0060282|GO:0140673|GO:0000413|GO:0002119|GO:0040026	Biological Process	GOA,uniprot	C.elegans
G5EF11	GO:0040027|GO:0046580|GO:0010629|GO:0043433|GO:0048557|GO:0046599|GO:0006357|GO:0000083|GO:0006355	Biological Process	GOA,uniprot	C.elegans
G5EF33	GO:0030335	Biological Process	GOA,uniprot	C.elegans
G5EF48	GO:0007009|GO:0071709|GO:0097035|GO:0055091	Biological Process	GOA,uniprot	C.elegans
G5EF60	GO:0006811|GO:0045987|GO:0070588|GO:0051050|GO:0030728|GO:0006816|GO:0000003|GO:0006874|GO:0032237|GO:1901076|GO:0002115|GO:1901341	Biological Process	GOA,uniprot	C.elegans
G5EF76	GO:0010629|GO:0009957|GO:0045138|GO:0050767|GO:0006357|GO:0009952	Biological Process	GOA,uniprot	C.elegans
G5EF87	GO:0000003|GO:0040027|GO:0045893|GO:0046662|GO:0009792|GO:0040018|GO:0002009|GO:0002119|GO:0035262|GO:0008340|GO:0040010	Biological Process	GOA,uniprot	C.elegans
G5EF96	GO:0030334|GO:0048843|GO:0048858|GO:0007399|GO:0008045|GO:0097402|GO:0045138|GO:0038007|GO:1905812|GO:0051965|GO:0016199|GO:0001764|GO:0061643|GO:0040018|GO:0098609|GO:0097374|GO:1905815|GO:0042661|GO:0097628|GO:0035545|GO:0030513|GO:0048813|GO:1905490|GO:0033563|GO:0031175|GO:0040017|GO:0035262|GO:0007411	Biological Process	GOA,uniprot	C.elegans
G5EFA2	GO:0090267|GO:0016573|GO:0000278|GO:0051301|GO:0051321|GO:0000281|GO:0018991|GO:0040039|GO:0030261|GO:0040014|GO:0006357|GO:0007049|GO:0051256|GO:0007059|GO:1901970	Biological Process	GOA,uniprot	C.elegans
G5EFC1	GO:0032456|GO:0000003|GO:0017157|GO:0006904|GO:0030538|GO:0009306|GO:1902647|GO:0072659|GO:1904951|GO:0048210	Biological Process	GOA,uniprot	C.elegans
G5EFC3	GO:0006811|GO:0006813|GO:0034765|GO:0055085|GO:0034220|GO:0051260|GO:0071805	Biological Process	GOA,uniprot	C.elegans
G5EFD2	GO:0001708|GO:0051321|GO:0007265|GO:0040026|GO:0016310|GO:0046579|GO:0002119|GO:0050830|GO:0006468|GO:0051451	Biological Process	GOA,uniprot	C.elegans
G5EFD4	GO:0070574|GO:0015886|GO:0035351|GO:0055085|GO:0046686|GO:0010273|GO:0098849|GO:0071585	Biological Process	GOA,uniprot	C.elegans
G5EFD5	GO:0006508|GO:0098609|GO:0045026|GO:0006509	Biological Process	GOA,uniprot	C.elegans
G5EFD9	GO:0045138|GO:0001708|GO:0006509|GO:1902667|GO:0042661|GO:0007219|GO:0009792|GO:0030511|GO:0006508|GO:0040025	Biological Process	GOA,uniprot	C.elegans
G5EFE0	GO:0045109|GO:0048598|GO:0051017|GO:0007266|GO:0048730|GO:0045185|GO:0051016|GO:0002119|GO:0048546|GO:0035023	Biological Process	GOA,uniprot	C.elegans
G5EFE7	GO:0006487|GO:0036071|GO:0006486|GO:0036065	Biological Process	GOA,uniprot	C.elegans
G5EFF1	GO:0048024|GO:0008380|GO:0006397|GO:0000381	Biological Process	GOA,uniprot	C.elegans
G5EFF4	GO:0072326|GO:0048333|GO:0000122|GO:0045944|GO:0042692|GO:0060290|GO:0043618|GO:0048626|GO:0006979|GO:0010628|GO:0014016|GO:0006357	Biological Process	GOA,uniprot	C.elegans
G5EFF5	GO:0060179|GO:0040024|GO:0000122|GO:0043051|GO:0061066|GO:0008340|GO:0030154|GO:0030522|GO:0006935|GO:0010286|GO:0061065|GO:0045944|GO:0040034|GO:0006355	Biological Process	GOA,uniprot	C.elegans
G5EFF7	GO:0006289|GO:2000042|GO:0006974|GO:0006281|GO:0030433|GO:1990440|GO:0043161|GO:0006511|GO:0006611	Biological Process	GOA,uniprot	C.elegans
G5EFI7	GO:1904799|GO:0042395|GO:0018996|GO:0030154|GO:0051963|GO:0002119|GO:0006508|GO:0045893|GO:0016540|GO:0006355	Biological Process	GOA,uniprot	C.elegans
G5EFI8	GO:0051209|GO:0016042|GO:1902634|GO:0048015|GO:0007264|GO:0006629|GO:0007165|GO:0035556|GO:0050830|GO:0042307|GO:0002253	Biological Process	GOA,uniprot	C.elegans
G5EFJ4	GO:0045132|GO:0000070|GO:0045144|GO:0051301|GO:0042464|GO:0030261|GO:0010629|GO:0009792|GO:0007076|GO:0051321|GO:0007049	Biological Process	GOA,uniprot	C.elegans
G5EFJ9	GO:0006811|GO:0046662|GO:0006813|GO:0034765|GO:0007617|GO:0071805|GO:0086011|GO:0006937|GO:0055085	Biological Process	GOA,uniprot	C.elegans
G5EFK9	GO:0006811|GO:0030334|GO:0071421|GO:0070588|GO:0006816|GO:0006874|GO:0051592|GO:0010042|GO:0006828|GO:0006979	Biological Process	GOA,uniprot	C.elegans
G5EFL0	GO:0043631|GO:0031123|GO:0006397|GO:0051321|GO:0016070|GO:0006378	Biological Process	GOA,uniprot	C.elegans
G5EFM9	GO:0035264|GO:0042303|GO:0008406|GO:0018105|GO:0006468|GO:0016310	Biological Process	GOA,uniprot	C.elegans
G5EFN6	GO:0030431|GO:0007165|GO:0007186|GO:0040011|GO:0034514|GO:0050714	Biological Process	GOA,uniprot	C.elegans
G5EFP5	GO:0006486|GO:0036065	Biological Process	GOA,uniprot	C.elegans
G5EFQ0	GO:0035556|GO:0006182|GO:0043052|GO:0006468|GO:0016048|GO:0007168|GO:0040040|GO:0009190	Biological Process	GOA,uniprot	C.elegans
G5EFQ5	GO:0090326|GO:2000648|GO:0045138|GO:0010628|GO:0098722|GO:0010629|GO:0042417|GO:0008356|GO:0009792|GO:0006970|GO:0006357|GO:2000737|GO:0008284|GO:0045944|GO:0006979|GO:0006355	Biological Process	GOA,uniprot	C.elegans
G5EFS4	GO:0006790|GO:0009150|GO:0006401|GO:0000290|GO:0000288|GO:0009408|GO:0110156	Biological Process	GOA,uniprot	C.elegans
G5EFT4	GO:0006508|GO:0043171	Biological Process	GOA,uniprot	C.elegans
G5EFT5	GO:0040024|GO:0012501|GO:1904070|GO:0008340|GO:0035966|GO:0010628|GO:0009408|GO:0010629|GO:0032000|GO:0050829|GO:0002119|GO:0050830|GO:0016239|GO:1905911|GO:0007210|GO:0006357|GO:0045944|GO:0010468|GO:0045087|GO:0010623|GO:0006355|GO:1990834	Biological Process	GOA,uniprot	C.elegans
G5EFU0	GO:0043408|GO:0035556|GO:0002119|GO:0006468|GO:0016310	Biological Process	GOA,uniprot	C.elegans
G5EFV3	GO:0033365|GO:0048566|GO:0007052|GO:0007049	Biological Process	GOA,uniprot	C.elegans
G5EFV5	GO:0009299|GO:0051301|GO:0051726|GO:0016310|GO:0006468|GO:0007049|GO:0045944|GO:0045448	Biological Process	GOA,uniprot	C.elegans
G5EFV8	GO:0090326|GO:0032456|GO:0015031|GO:0007041|GO:1904811|GO:1904810|GO:0006896|GO:0042147	Biological Process	GOA,uniprot	C.elegans
G5EFW3	GO:0010172|GO:0046622|GO:0002064|GO:1905905|GO:0051693|GO:0040018|GO:0010171|GO:0030036|GO:0035150|GO:0002119|GO:0060465|GO:0045793|GO:0040012	Biological Process	GOA,uniprot	C.elegans
G5EFW7	GO:0035721|GO:0046626|GO:0061512|GO:0097500|GO:0061066|GO:0006935|GO:1905515|GO:0061065|GO:0060271	Biological Process	GOA,uniprot	C.elegans
G5EFX6	GO:0016199|GO:0001764|GO:0048843|GO:0097374|GO:0007399|GO:0033563|GO:0007411|GO:0016043|GO:1905489	Biological Process	GOA,uniprot	C.elegans
G5EFY4	GO:0060179|GO:0000122|GO:0045165|GO:0003031|GO:0030182|GO:0007399|GO:0031536|GO:0001764|GO:0030154|GO:0003032|GO:0010564|GO:0106027|GO:0055057|GO:0048665|GO:0007049|GO:0010468|GO:0006355|GO:0007411	Biological Process	GOA,uniprot	C.elegans
G5EFY5	GO:0009880|GO:0012501|GO:0010172|GO:0009948|GO:0009786|GO:0045138|GO:0110039|GO:0009887|GO:0009952|GO:0030154|GO:0006357|GO:1903800|GO:0006355	Biological Process	GOA,uniprot	C.elegans
G5EFY7	GO:1903187|GO:0034605|GO:0005977|GO:1903188|GO:0008340|GO:0010628|GO:0050821|GO:0001666|GO:0032364|GO:0050829|GO:1905911|GO:0006357|GO:0044255|GO:0045893|GO:0010468|GO:0045087	Biological Process	GOA,uniprot	C.elegans
G5EFZ1	GO:0006096|GO:0006007|GO:0005975	Biological Process	GOA,uniprot	C.elegans
G5EFZ3	GO:0012501|GO:0006325|GO:0051568|GO:0008340	Biological Process	GOA,uniprot	C.elegans
G5EG05	GO:0030334|GO:0045165|GO:1905485|GO:0030182|GO:1905491|GO:1903356|GO:1905488|GO:0097402|GO:0040028|GO:0001764|GO:0016055|GO:1904937|GO:0016477|GO:1904936|GO:0008356|GO:1905484|GO:0070986|GO:0060070|GO:0097475|GO:0010623|GO:0000132|GO:0048699	Biological Process	GOA,uniprot	C.elegans
G5EG11	GO:0006633|GO:0006636|GO:0006631|GO:0006629	Biological Process	GOA,uniprot	C.elegans
G5EG14	GO:0030334|GO:0000398|GO:0045292|GO:0030335|GO:0030111|GO:0010468|GO:0008406	Biological Process	GOA,uniprot	C.elegans
G5EG17	GO:0006974|GO:0051276|GO:0006281|GO:0006310|GO:0051321|GO:0006260|GO:0000724	Biological Process	GOA,uniprot	C.elegans
G5EG38	GO:0045842|GO:0030703|GO:0051445|GO:0016567|GO:0051301|GO:1904666|GO:0051321|GO:0031145|GO:0006836|GO:0008356|GO:0007346|GO:0009949|GO:0007049	Biological Process	GOA,uniprot	C.elegans
G5EG44	GO:0008340|GO:0006357	Biological Process	GOA,uniprot	C.elegans
G5EG78	GO:0010172|GO:0048681|GO:0016203|GO:0098869|GO:0110011|GO:0006979|GO:0071711|GO:0007411	Biological Process	GOA,uniprot	C.elegans
G5EG83	GO:0031991|GO:0035046|GO:0007018|GO:0000070|GO:0051256|GO:0040038|GO:0051257	Biological Process	GOA,uniprot	C.elegans
G5EG85	GO:0010172|GO:0016358|GO:0046716|GO:0051693|GO:0030036|GO:0002119|GO:0048666|GO:0040012	Biological Process	GOA,uniprot	C.elegans
G5EG86	GO:0045002|GO:0006974|GO:0051321|GO:0000707|GO:0042148|GO:0018991|GO:0006302|GO:0009792|GO:0032880|GO:0007049|GO:0006281|GO:0006310|GO:0000724	Biological Process	GOA,uniprot	C.elegans
G5EG88	GO:0006811|GO:0060079|GO:0060078|GO:0034220	Biological Process	GOA,uniprot	C.elegans
G5EG97	GO:0010172|GO:0046622|GO:0002064|GO:0051693|GO:0040018|GO:0010171|GO:0030036|GO:0035150|GO:0002119|GO:0045793|GO:0040012	Biological Process	GOA,uniprot	C.elegans
G5EGA3	GO:0009411|GO:0000003|GO:0006974|GO:0051301|GO:0051321|GO:0010165|GO:0000712|GO:0010225|GO:0071479|GO:0000070|GO:0009792|GO:0072711|GO:0007049|GO:0006281|GO:0000724|GO:0006308	Biological Process	GOA,uniprot	C.elegans
G5EGA5	GO:0006633|GO:0000003|GO:0030497|GO:0006636|GO:0045087|GO:0006631|GO:0006629|GO:0040002	Biological Process	GOA,uniprot	C.elegans
G5EGB2	GO:0010458|GO:0008593|GO:0110011|GO:1903188|GO:0001708|GO:0040028|GO:0010628|GO:0140253|GO:0035017|GO:0032964|GO:0090444|GO:0042335|GO:0048808|GO:0043067|GO:0006357|GO:0061067|GO:0044255|GO:0045944|GO:0010623|GO:0040034|GO:0022404	Biological Process	GOA,uniprot	C.elegans
G5EGC9	GO:0009653|GO:0009792|GO:0030154|GO:0002119|GO:0006355|GO:0006357	Biological Process	GOA,uniprot	C.elegans
G5EGD2	GO:0008340|GO:0061433|GO:0001666|GO:0010286|GO:0071456|GO:0006357|GO:0000160|GO:0045944|GO:0043066|GO:0006355|GO:0048678|GO:0006915	Biological Process	GOA,uniprot	C.elegans
G5EGE9	GO:0045132|GO:0000070|GO:0042464|GO:0051301|GO:0045144|GO:0030261|GO:0010629|GO:0051321|GO:0007049	Biological Process	GOA,uniprot	C.elegans
G5EGG8	GO:0006974|GO:1990426|GO:0006259|GO:0042148|GO:0009792|GO:0010032|GO:0007131|GO:0006281|GO:0006312|GO:0006310|GO:0042771|GO:0043066|GO:0000730|GO:0000724|GO:0070192	Biological Process	GOA,uniprot	C.elegans
G5EGH6	GO:0006633|GO:0009791|GO:0001666|GO:0032364|GO:0006636|GO:0006631|GO:0006629	Biological Process	GOA,uniprot	C.elegans
G5EGJ5	GO:0007419|GO:1905488|GO:0051046|GO:0006470|GO:0006887|GO:0016311|GO:0001956	Biological Process	GOA,uniprot	C.elegans
G5EGJ9	GO:0006470|GO:0040026|GO:0016311|GO:0036211|GO:0072327	Biological Process	GOA,uniprot	C.elegans
G5EGK5	GO:0033674|GO:0007399|GO:0097402|GO:0001764|GO:0016055|GO:1904937|GO:0014068|GO:0016477|GO:1904936|GO:0016310|GO:0045200|GO:1990090|GO:0018108|GO:0097475|GO:0006468|GO:0010976|GO:0007169|GO:0007411|GO:0038179	Biological Process	GOA,uniprot	C.elegans
G5EGK6	GO:0016567|GO:0006511	Biological Process	GOA,uniprot	C.elegans
G5EGK8	GO:0098534|GO:0007084|GO:0040028|GO:0000278|GO:0051229|GO:0007052|GO:0018985|GO:0051299|GO:0007100|GO:0046627	Biological Process	GOA,uniprot	C.elegans
G5EGL9	GO:0000768|GO:0046662	Biological Process	GOA,uniprot	C.elegans
G5EGM1	GO:0006508|GO:0030574|GO:0034769|GO:0030198	Biological Process	GOA,uniprot	C.elegans
G5EGM3	GO:0006366|GO:0006352|GO:0009792|GO:0006367|GO:0051123|GO:0006338	Biological Process	GOA,uniprot	C.elegans
G5EGN2	GO:0006633|GO:0009791|GO:0006636|GO:0042759|GO:0006631|GO:0006629|GO:0045087	Biological Process	GOA,uniprot	C.elegans
G5EGP4	GO:1902600|GO:0006811|GO:0007035|GO:0002119	Biological Process	GOA,uniprot	C.elegans
G5EGP8	GO:0042395|GO:0006508|GO:0009792|GO:0051603|GO:0040025|GO:0040032|GO:0035262	Biological Process	GOA,uniprot	C.elegans
G5EGQ3	GO:0050770|GO:0007399|GO:0008045|GO:0038007|GO:0007506|GO:0030154|GO:0035556|GO:0016477|GO:0016310|GO:0040039|GO:0043408|GO:0006468|GO:0007254|GO:0035262|GO:0046688	Biological Process	GOA,uniprot	C.elegans
G5EGQ6	GO:0010172|GO:0019953|GO:0008045|GO:0040032|GO:0007413|GO:0016477|GO:0048563|GO:0030421|GO:0007276|GO:0009792|GO:0040039|GO:0008406|GO:0060465|GO:0008584|GO:0008585|GO:2001197|GO:0071711|GO:0007411	Biological Process	GOA,uniprot	C.elegans
G5EGS5	GO:0016197|GO:0016192|GO:0032012|GO:0046903|GO:0007005|GO:0007029	Biological Process	GOA,uniprot	C.elegans
G5EGS7	GO:0045747|GO:0000122|GO:0046331|GO:0040034|GO:0042661|GO:0042659	Biological Process	GOA,uniprot	C.elegans
G5EGT9	GO:0033674|GO:1905485|GO:0048560|GO:0009786|GO:1905491|GO:0007399|GO:1905488|GO:0016055|GO:1904937|GO:0002009|GO:0010085|GO:0006468|GO:0009949|GO:0045167|GO:0007169|GO:0040025	Biological Process	GOA,uniprot	C.elegans
G5EGU1	GO:0043051|GO:1902074|GO:0007631|GO:0042307|GO:0048680|GO:0060158|GO:2000292|GO:0007635|GO:0007186|GO:0007188|GO:0014057|GO:0002119|GO:0050830|GO:0007210|GO:0002253|GO:0040017|GO:0046662|GO:0007165|GO:1902474|GO:0007212|GO:0050920	Biological Process	GOA,uniprot	C.elegans
G5EGU2	GO:0006470|GO:0040024|GO:0016311	Biological Process	GOA,uniprot	C.elegans
G5EGU9	GO:0045132|GO:0090169|GO:0051301|GO:0009794|GO:1905516|GO:0009792|GO:1904780|GO:1903436|GO:0007049|GO:0045977|GO:0010824|GO:1903438	Biological Process	GOA,uniprot	C.elegans
G8JY02	GO:0040024|GO:0040018|GO:0007178|GO:0016310|GO:0018991|GO:0030513|GO:0050832|GO:0002119|GO:0006468|GO:0030509|GO:0045944|GO:0030514|GO:0045087	Biological Process	GOA,uniprot	C.elegans
G8JYC6	GO:0060179|GO:0030431|GO:0007567|GO:0045475|GO:0031987|GO:0040011|GO:0007188|GO:0007189|GO:0035641|GO:0050714|GO:0010628	Biological Process	GOA,uniprot	C.elegans
H1UBK1	GO:0006508|GO:0036093	Biological Process	GOA,uniprot	C.elegans
H1ZUX0	GO:0007276|GO:0010172|GO:0009792|GO:0040039|GO:0019953|GO:0016477|GO:0008406|GO:0040032|GO:0071711|GO:0048563|GO:0030421	Biological Process	GOA,uniprot	C.elegans
H1ZUX1	GO:0007276|GO:0010172|GO:0009792|GO:0040039|GO:0019953|GO:0016477|GO:0008406|GO:0040032|GO:0071711|GO:0048563|GO:0030421	Biological Process	GOA,uniprot	C.elegans
H2KY84	GO:0070482|GO:0045944|GO:0080090|GO:0006351|GO:0050918|GO:0051171|GO:0006357|GO:0060255	Biological Process	GOA,uniprot	C.elegans
H2KY86	GO:0006974|GO:0006281|GO:0032508|GO:0045003|GO:0010792|GO:0000712|GO:0097681	Biological Process	GOA,uniprot	C.elegans
H2KYH3	GO:0030334|GO:0045814|GO:0040027|GO:0000003|GO:0016567|GO:0045138|GO:0035518	Biological Process	GOA,uniprot	C.elegans
H2KYH4	GO:0001709|GO:0016477|GO:0006355|GO:0045664|GO:0006357	Biological Process	GOA,uniprot	C.elegans
H2KYJ8	GO:0006355	Biological Process	GOA,uniprot	C.elegans
H2KYM2	GO:0045773|GO:0030838|GO:0040028|GO:0001764|GO:0008078|GO:0035556|GO:0016477|GO:0035022|GO:0035025|GO:0018991|GO:0009792|GO:0002119|GO:0048808|GO:0016601|GO:0043652|GO:0040012|GO:0007411	Biological Process	GOA,uniprot	C.elegans
H2KYM3	GO:0045773|GO:0030838|GO:0040028|GO:0001764|GO:0008078|GO:0035556|GO:0016477|GO:0035022|GO:0035025|GO:0018991|GO:0009792|GO:0002119|GO:0048808|GO:0016601|GO:0043652|GO:0040012|GO:0007411	Biological Process	GOA,uniprot	C.elegans
H2KYM4	GO:0045773|GO:0030838|GO:0040028|GO:0001764|GO:0008078|GO:0035556|GO:0016477|GO:0035022|GO:0035025|GO:0018991|GO:0009792|GO:0002119|GO:0048808|GO:0016601|GO:0043652|GO:0040012|GO:0007411	Biological Process	GOA,uniprot	C.elegans
H2KYQ5	GO:0005978	Biological Process	GOA,uniprot	C.elegans
H2KYS3	GO:0008202|GO:0030334|GO:0040024|GO:0006082|GO:0006805|GO:0007267|GO:0008203|GO:0006629	Biological Process	GOA,uniprot	C.elegans
H2KYS8	GO:0060298	Biological Process	GOA,uniprot	C.elegans
H2KYU6	GO:1900182|GO:0006511	Biological Process	GOA,uniprot	C.elegans
H2KZ60	GO:1903356|GO:0007399|GO:0008045|GO:0090327|GO:2000747|GO:0035545|GO:0035150|GO:0048842|GO:0060562|GO:0009792|GO:0007156|GO:0007155|GO:0033563|GO:0040015|GO:0007411|GO:0070593	Biological Process	GOA,uniprot	C.elegans
H2KZB2	GO:0051301|GO:0042326|GO:0007084|GO:0007049|GO:0035307	Biological Process	GOA,uniprot	C.elegans
H2KZM6	GO:0035335|GO:0007399|GO:0038007|GO:0051965|GO:0006470|GO:0007606|GO:0007635|GO:0099536|GO:0040037|GO:0016311	Biological Process	GOA,uniprot	C.elegans
H2KZM9	GO:0018095|GO:0000226|GO:0019098|GO:0034606|GO:0036211	Biological Process	GOA,uniprot	C.elegans
H2KZU7	GO:0033674|GO:0043410|GO:0031103|GO:0048680|GO:0038083|GO:0016310|GO:0018108|GO:0006468|GO:0007169	Biological Process	GOA,uniprot	C.elegans
H2KZW3	GO:0051403|GO:0007165|GO:0006950|GO:0006468|GO:0016310	Biological Process	GOA,uniprot	C.elegans
H2KZZ2	GO:1904417|GO:1905686|GO:0010506|GO:0045944|GO:0050829|GO:0050830|GO:0016239|GO:0008340|GO:0097237|GO:0010628|GO:0006357	Biological Process	GOA,uniprot	C.elegans
H2L002	GO:0010038|GO:0007635|GO:0035556|GO:0032026|GO:0006935|GO:0006182|GO:0006468|GO:0007168|GO:0009190	Biological Process	GOA,uniprot	C.elegans
H2L006	GO:0040026|GO:0040019|GO:0030513|GO:0045138|GO:1901046|GO:0042661	Biological Process	GOA,uniprot	C.elegans
H2L045	GO:0048680	Biological Process	GOA,uniprot	C.elegans
H2L056	GO:0045732|GO:0030433|GO:0042006|GO:0045977|GO:0030154|GO:0007283|GO:1905634	Biological Process	GOA,uniprot	C.elegans
H2L099	GO:0060281|GO:0030154|GO:0051321|GO:2001137|GO:0016310|GO:0060562|GO:0043547|GO:0006468|GO:0048477|GO:0043407|GO:1903358|GO:0043066	Biological Process	GOA,uniprot	C.elegans
H2L0G5	GO:0018996|GO:0045879	Biological Process	GOA,uniprot	C.elegans
H2L0N8	GO:0097500|GO:0042073|GO:0007606|GO:1905515|GO:0060271	Biological Process	GOA,uniprot	C.elegans
H2L0Q3	GO:0007214|GO:0040012|GO:0007186|GO:0007165|GO:0032223|GO:0009410	Biological Process	GOA,uniprot	C.elegans
H2L2I2	GO:0010172|GO:0045944|GO:0009792|GO:0030866|GO:0007155|GO:0016477|GO:0042074|GO:0032880	Biological Process	GOA,uniprot	C.elegans
H7BRC9	GO:0006811|GO:0071805|GO:0045214|GO:0009410|GO:0055085|GO:0043050|GO:0048149|GO:0006813|GO:0040011|GO:0050804|GO:0046928	Biological Process	GOA,uniprot	C.elegans
H7BRM4	GO:0006811|GO:0071805|GO:0045214|GO:0009410|GO:0055085|GO:0043050|GO:0048149|GO:0006813|GO:0040011|GO:0050804|GO:0046928	Biological Process	GOA,uniprot	C.elegans
H7BRM5	GO:0006811|GO:0071805|GO:0045214|GO:0009410|GO:0055085|GO:0043050|GO:0048149|GO:0006813|GO:0040011|GO:0050804|GO:0046928	Biological Process	GOA,uniprot	C.elegans
H7BRM7	GO:0006811|GO:0071805|GO:0045214|GO:0009410|GO:0055085|GO:0043050|GO:0048149|GO:0006813|GO:0040011|GO:0050804|GO:0046928	Biological Process	GOA,uniprot	C.elegans
H8ESD6	GO:0006811|GO:0071805|GO:0045214|GO:0009410|GO:0055085|GO:0043050|GO:0048149|GO:0006813|GO:0040011|GO:0050804|GO:0046928	Biological Process	GOA,uniprot	C.elegans
H8ESD8	GO:0006811|GO:0071805|GO:0045214|GO:0009410|GO:0055085|GO:0043050|GO:0048149|GO:0006813|GO:0040011|GO:0050804|GO:0046928	Biological Process	GOA,uniprot	C.elegans
H8ESE2	GO:0006811|GO:0071805|GO:0045214|GO:0009410|GO:0055085|GO:0043050|GO:0048149|GO:0006813|GO:0040011|GO:0050804|GO:0046928	Biological Process	GOA,uniprot	C.elegans
H8ESE3	GO:0006811|GO:0071805|GO:0045214|GO:0009410|GO:0055085|GO:0043050|GO:0048149|GO:0006813|GO:0040011|GO:0050804|GO:0046928	Biological Process	GOA,uniprot	C.elegans
H8ESE4	GO:0006811|GO:0071805|GO:0045214|GO:0009410|GO:0055085|GO:0043050|GO:0048149|GO:0006813|GO:0040011|GO:0050804|GO:0046928	Biological Process	GOA,uniprot	C.elegans
H8ESE5	GO:0006811|GO:0071805|GO:0045214|GO:0009410|GO:0055085|GO:0043050|GO:0048149|GO:0006813|GO:0040011|GO:0050804|GO:0046928	Biological Process	GOA,uniprot	C.elegans
H8ESF3	GO:2000819|GO:0000003|GO:0040027|GO:0030071|GO:0045893|GO:0046662|GO:0009792|GO:0040018|GO:0002009|GO:2000045|GO:0002119|GO:2000781|GO:0035262|GO:0040010|GO:0006338	Biological Process	GOA,uniprot	C.elegans
I2HAA0	GO:1990502|GO:0090630	Biological Process	GOA,uniprot	C.elegans
K8ERR8	GO:0045944|GO:0016573|GO:0006351|GO:0045892|GO:0006355|GO:0006338	Biological Process	GOA,uniprot	C.elegans
K8ESC5	GO:0006508|GO:0035973|GO:0006914|GO:0015031|GO:0016485	Biological Process	GOA,uniprot	C.elegans
K8FE10	GO:0071277|GO:0006887|GO:0048791|GO:0014059|GO:0017158|GO:0048488	Biological Process	GOA,uniprot	C.elegans
L8E946	GO:0008345|GO:0045944|GO:0050808|GO:0030182|GO:0010468|GO:0006355|GO:0061564|GO:0007411|GO:0006357|GO:0048665	Biological Process	GOA,uniprot	C.elegans
N1NVB7	GO:1902074|GO:0010038|GO:0007635|GO:0035556|GO:0032026|GO:0006935|GO:0050850|GO:0006182|GO:0010035|GO:0006468|GO:0007168|GO:0009190	Biological Process	GOA,uniprot	C.elegans
O01326	GO:0042254|GO:0031054|GO:0019953|GO:0035196|GO:0007506|GO:0030154|GO:0090502|GO:0090501|GO:0031053|GO:0006364|GO:0006396	Biological Process	GOA,uniprot	C.elegans
O01422	GO:0060184|GO:1905879|GO:0030154|GO:0000338|GO:1904667|GO:0048477	Biological Process	GOA,uniprot	C.elegans
O01427	GO:0090267|GO:0018105|GO:0031991|GO:0000278|GO:0051301|GO:0051321|GO:0006325|GO:0007052|GO:0000281|GO:0016310|GO:0046777|GO:0030261|GO:0006468|GO:0007049|GO:0018107|GO:0051256|GO:0007059|GO:0032465|GO:0045184|GO:0051257|GO:1901970	Biological Process	GOA,uniprot	C.elegans
O01479	GO:0009792|GO:0051694|GO:0030835|GO:0071689|GO:0030239|GO:0007015|GO:0040011|GO:0002119|GO:0045214	Biological Process	GOA,uniprot	C.elegans
O01498	GO:0043328|GO:0034606|GO:0008333|GO:0048013|GO:0015031|GO:0097499|GO:0043409	Biological Process	GOA,uniprot	C.elegans
O01501	GO:0009791|GO:0022414|GO:0042023|GO:1904776|GO:1904781|GO:0045931|GO:0051301|GO:0051321|GO:0007088|GO:0000082|GO:0040026|GO:0051729|GO:0051445|GO:0009792|GO:0008406|GO:0006468|GO:0008284|GO:0007049|GO:0010608|GO:0007281|GO:1900087|GO:0000079	Biological Process	GOA,uniprot	C.elegans
O01510	GO:0016242|GO:0030539|GO:0016310|GO:0000184|GO:0048856|GO:0031929|GO:0006468	Biological Process	GOA,uniprot	C.elegans
O01577	GO:0043277|GO:0090325|GO:0090387|GO:1990502|GO:0001845|GO:0090390|GO:0016192|GO:0002119|GO:0040011	Biological Process	GOA,uniprot	C.elegans
O01583	GO:0010172|GO:0031032|GO:2001137|GO:0016310|GO:0060562|GO:0009792|GO:0002119|GO:0043547|GO:0006468|GO:0018107|GO:0048598|GO:1903358	Biological Process	GOA,uniprot	C.elegans
O01658	GO:0045471|GO:0006970|GO:0006325|GO:0045892|GO:0006979|GO:0006338|GO:0009408	Biological Process	GOA,uniprot	C.elegans
O01683	GO:0045787|GO:0006337|GO:0045995|GO:0006974|GO:0006281|GO:0006334|GO:0060465|GO:0006260|GO:1902275	Biological Process	GOA,uniprot	C.elegans
O01700	GO:0048841|GO:0045773|GO:0048691|GO:0000165|GO:0006950|GO:0007399|GO:0031103|GO:0048689|GO:0016310|GO:0038066|GO:0046777|GO:0050807|GO:0006468|GO:1905868|GO:0007165|GO:0048677	Biological Process	GOA,uniprot	C.elegans
O01704	GO:0006486|GO:0060465|GO:0015012	Biological Process	GOA,uniprot	C.elegans
O01705	GO:0015012|GO:0060465|GO:0048598|GO:0006486	Biological Process	GOA,uniprot	C.elegans
O01737	GO:0042660|GO:0046579|GO:0045138|GO:0006355|GO:0072327	Biological Process	GOA,uniprot	C.elegans
O01739	GO:0008150|GO:0019478|GO:0046416	Biological Process	GOA,uniprot	C.elegans
O01767	GO:0006470|GO:0006469|GO:0030703|GO:0016311|GO:0001556|GO:0030866|GO:0040038|GO:0008045|GO:1904778	Biological Process	GOA,uniprot	C.elegans
O01775	GO:0042303|GO:0045807|GO:0006468|GO:0016310	Biological Process	GOA,uniprot	C.elegans
O01789	GO:0007064|GO:0009411|GO:0006974|GO:0051301|GO:0051276|GO:0010165|GO:0009792|GO:0007049|GO:0006281|GO:0007059|GO:0034087|GO:0007062|GO:0016043	Biological Process	GOA,uniprot	C.elegans
O01798	GO:0030154|GO:0007283|GO:0016310|GO:0007286|GO:0006468|GO:0007169|GO:0045087	Biological Process	GOA,uniprot	C.elegans
O01803	GO:0030703|GO:0015031|GO:0061796|GO:0006898|GO:0006887|GO:0000281|GO:0009792|GO:0060471	Biological Process	GOA,uniprot	C.elegans
O01811	GO:0006811|GO:0006814|GO:1905792|GO:1905789|GO:0006813|GO:0035725|GO:0007638|GO:0009612|GO:0050976	Biological Process	GOA,uniprot	C.elegans
O01822	GO:0090316|GO:1904757|GO:0016197	Biological Process	GOA,uniprot	C.elegans
O01836	GO:0030154|GO:0007276	Biological Process	GOA,uniprot	C.elegans
O01839	GO:0048193|GO:0090326|GO:1904811|GO:0032456|GO:1904810|GO:0007041|GO:0042147|GO:0007030	Biological Process	GOA,uniprot	C.elegans
O01887	GO:0006508|GO:0007286|GO:0030154|GO:0007283	Biological Process	GOA,uniprot	C.elegans
O01901	GO:0030041|GO:2000677|GO:0010468|GO:0051220|GO:0008340|GO:0006887	Biological Process	GOA,uniprot	C.elegans
O01925	GO:0040032|GO:0040010|GO:0006644|GO:0030258|GO:0006646|GO:0006659|GO:0002119|GO:0006656|GO:0006629|GO:0008654	Biological Process	GOA,uniprot	C.elegans
O01965	GO:0000209|GO:0032436|GO:0016567|GO:0006511	Biological Process	GOA,uniprot	C.elegans
O01971	GO:0007059|GO:0000281|GO:0010165|GO:0006998|GO:0007049	Biological Process	GOA,uniprot	C.elegans
O01991	GO:0031037|GO:0006468|GO:0016310	Biological Process	GOA,uniprot	C.elegans
O02100	GO:0050435|GO:0040028|GO:0006509|GO:0006816|GO:0042987|GO:0000003|GO:0045747|GO:0007220|GO:0007219|GO:0042659|GO:0018991|GO:0009792|GO:0008406|GO:0002119|GO:0008284|GO:0043066|GO:0016485	Biological Process	GOA,uniprot	C.elegans
O02101	GO:0030071|GO:0006351|GO:2000045|GO:0006325|GO:2000781|GO:2000819|GO:0006357|GO:0006338	Biological Process	GOA,uniprot	C.elegans
O02108	GO:0050821|GO:0045859|GO:0022417|GO:0006457	Biological Process	GOA,uniprot	C.elegans
O02151	GO:0030154|GO:0030522|GO:0050829|GO:0006355|GO:0045088|GO:1900181|GO:0006357|GO:0048856	Biological Process	GOA,uniprot	C.elegans
O02213	GO:0007212|GO:0071880|GO:0007186|GO:0007165|GO:0007211	Biological Process	GOA,uniprot	C.elegans
O02217	GO:0030865|GO:0033365|GO:0035303|GO:0000226|GO:0009792|GO:0090307|GO:0045579|GO:0007052|GO:0007049	Biological Process	GOA,uniprot	C.elegans
O02219	GO:0080090|GO:0035176|GO:0008340|GO:0001708|GO:0009410|GO:0030522|GO:0022417|GO:0006357|GO:0022008|GO:0045944|GO:0010468|GO:0006355	Biological Process	GOA,uniprot	C.elegans
O02228	GO:0006811|GO:0006814|GO:0042136|GO:0015871|GO:0008292|GO:0055085	Biological Process	GOA,uniprot	C.elegans
O02274	GO:0000122|GO:1903620|GO:0048666|GO:0048664|GO:0045666|GO:0002119|GO:0007399|GO:0006355|GO:0048665	Biological Process	GOA,uniprot	C.elegans
O02298	GO:0070482|GO:0019934|GO:0035556|GO:0050896|GO:0009454|GO:0006182|GO:0050829|GO:0007610|GO:0055093|GO:0009190	Biological Process	GOA,uniprot	C.elegans
O02324	GO:0015909|GO:0006869|GO:0015908	Biological Process	GOA,uniprot	C.elegans
O02326	GO:0000122|GO:0045165|GO:0045944|GO:0030182|GO:0001708|GO:0048665|GO:0006357	Biological Process	GOA,uniprot	C.elegans
O02365	GO:0031507|GO:0007010|GO:0007097|GO:0098609|GO:0051664|GO:0006998|GO:0090435	Biological Process	GOA,uniprot	C.elegans
O02482	GO:0050770|GO:0007268|GO:0090090|GO:0050803|GO:0006355|GO:0001505|GO:0045892	Biological Process	GOA,uniprot	C.elegans
O02495	GO:0043051|GO:0007271|GO:0006906|GO:0030421|GO:0016192|GO:0043134|GO:0002119|GO:0016079	Biological Process	GOA,uniprot	C.elegans
O02626	GO:0007419|GO:1905488|GO:0042981|GO:0030421|GO:1904731|GO:0014057|GO:0032483|GO:0018991|GO:0007268|GO:0010877|GO:2000294|GO:0007618|GO:0006915	Biological Process	GOA,uniprot	C.elegans
O02655	GO:0006596|GO:0006597|GO:0008295	Biological Process	GOA,uniprot	C.elegans
O02658	GO:0018991|GO:0000003|GO:0030154|GO:0097723|GO:0007283|GO:0007060|GO:0031272	Biological Process	GOA,uniprot	C.elegans
O16000	GO:0007419|GO:0007271|GO:0007399|GO:1905488|GO:0048278|GO:0030154|GO:0006887|GO:0016192|GO:0007268|GO:0019722|GO:0040014|GO:0008286|GO:0040011|GO:0007269|GO:0031629|GO:0006836|GO:0006886	Biological Process	GOA,uniprot	C.elegans
O16228	GO:0009438|GO:1901215|GO:1903189|GO:0097238|GO:0061727|GO:0006979|GO:0036471|GO:0046295|GO:1902176|GO:0019249	Biological Process	GOA,uniprot	C.elegans
O16242	GO:0006811|GO:0006814|GO:0099093|GO:0006874|GO:0035725|GO:1905815|GO:0050896|GO:0006812|GO:0006816|GO:0055085	Biological Process	GOA,uniprot	C.elegans
O16259	GO:0032780|GO:0000003|GO:0022417|GO:0008340|GO:0009408	Biological Process	GOA,uniprot	C.elegans
O16262	GO:0050832|GO:0007169|GO:0030154|GO:0009611|GO:0045087|GO:0010628	Biological Process	GOA,uniprot	C.elegans
O16299	GO:0045931|GO:0000226|GO:0051301|GO:0007049|GO:0046034	Biological Process	GOA,uniprot	C.elegans
O16305	GO:0051296|GO:0010629|GO:0009792|GO:0042981|GO:0051726|GO:0016477|GO:0043277|GO:0050918|GO:0032880	Biological Process	GOA,uniprot	C.elegans
O16374	GO:0006491|GO:0042125	Biological Process	GOA,uniprot	C.elegans
O16466	GO:0040024|GO:0012501|GO:0043277|GO:0006497|GO:0008340|GO:0098792|GO:0001778|GO:0097237|GO:0036093|GO:0042078|GO:0000422|GO:0009792|GO:0006914|GO:0044804|GO:0034497|GO:0061365|GO:0048598|GO:0010508|GO:0030163	Biological Process	GOA,uniprot	C.elegans
O16785	GO:0055002|GO:0046716|GO:0034446|GO:0030031|GO:0007155|GO:0007005|GO:0060298|GO:0040017|GO:0031532|GO:0007163	Biological Process	GOA,uniprot	C.elegans
O16850	GO:0051457|GO:0040024|GO:0000122|GO:0034605|GO:0032436|GO:0061066|GO:0002376|GO:0042994|GO:0008340|GO:1900075|GO:0043065|GO:0009411|GO:0010628|GO:0010629|GO:0006974|GO:0008582|GO:0034599|GO:0010883|GO:0045887|GO:1905909|GO:0042594|GO:0060537|GO:1900426|GO:0010564|GO:0010286|GO:0050829|GO:0050830|GO:0008286|GO:0002821|GO:0002119|GO:0006357|GO:0046890|GO:0061065|GO:0043620|GO:0040015|GO:0045944|GO:…	Biological Process	GOA,uniprot	C.elegans
O17072	GO:0045944|GO:0010468|GO:0045892|GO:0006357|GO:0009888	Biological Process	GOA,uniprot	C.elegans
O17087	GO:0060903|GO:0043631|GO:0045840|GO:0051321|GO:0009792|GO:0006997|GO:0006397|GO:0006378|GO:0051302	Biological Process	GOA,uniprot	C.elegans
O17185	GO:0006811|GO:0006813|GO:0030322|GO:0071805|GO:0006937	Biological Process	GOA,uniprot	C.elegans
O17286	GO:0045944|GO:0010468|GO:0006355|GO:0045892|GO:0006357|GO:0009888	Biological Process	GOA,uniprot	C.elegans
O17323	GO:0000122|GO:0007168|GO:0007165|GO:0006325|GO:0016575|GO:0045664|GO:0006338	Biological Process	GOA,uniprot	C.elegans
O17386	GO:0012501|GO:0043652|GO:1902742|GO:0009792|GO:0070782|GO:0097194|GO:0006915	Biological Process	GOA,uniprot	C.elegans
O17389	GO:0007015	Biological Process	GOA,uniprot	C.elegans
O17514	GO:0009888|GO:0006338|GO:0010629|GO:0007276|GO:0042078|GO:0031507|GO:0006357|GO:0010468|GO:0032259|GO:0007281|GO:0040029	Biological Process	GOA,uniprot	C.elegans
O17528	GO:0006888|GO:0016192|GO:0008593|GO:0006886|GO:0015031|GO:0051049|GO:0007030	Biological Process	GOA,uniprot	C.elegans
O17581	GO:0034088|GO:0018991|GO:0051301|GO:0007059|GO:0007064|GO:0033564|GO:0033563|GO:0007049	Biological Process	GOA,uniprot	C.elegans
O17583	GO:0007399|GO:1903361|GO:1905852|GO:0050975|GO:0009612|GO:0040026|GO:0007270|GO:0007268|GO:0043058|GO:1902946|GO:0097120|GO:0008104	Biological Process	GOA,uniprot	C.elegans
O17589	GO:0030845|GO:0043051|GO:0040013|GO:0000003|GO:0007186|GO:0035556|GO:0043087|GO:0002119|GO:0032094|GO:0043547|GO:0009968|GO:0050804|GO:0046662|GO:0040012|GO:1904014|GO:0007212|GO:0008277	Biological Process	GOA,uniprot	C.elegans
O17607	GO:0000492|GO:0006338|GO:0016573|GO:0006974|GO:0006325|GO:0031929|GO:0002119|GO:0032508|GO:0006357|GO:0006281|GO:0045727	Biological Process	GOA,uniprot	C.elegans
O17622	GO:0006139|GO:0006225|GO:0016310|GO:0006221|GO:0046705|GO:0006207|GO:0046940|GO:0072528	Biological Process	GOA,uniprot	C.elegans
O17645	GO:0030334|GO:0040018|GO:0015014|GO:1902667|GO:0015015	Biological Process	GOA,uniprot	C.elegans
O17670	GO:0007501|GO:0045739|GO:2001240|GO:0030154|GO:1902884|GO:0018991|GO:1904747|GO:0002119|GO:0040011|GO:0048598|GO:0045893|GO:1900036|GO:0043066|GO:0006355|GO:0048729|GO:0048856	Biological Process	GOA,uniprot	C.elegans
O17679	GO:0032259|GO:0006338	Biological Process	GOA,uniprot	C.elegans
O17695	GO:0030334|GO:0000122|GO:0040027|GO:0046580|GO:0045138|GO:0008340|GO:1903854|GO:0006338|GO:0030154|GO:0045746|GO:0006325|GO:0048557|GO:0009792|GO:0008406|GO:0016575|GO:0034514|GO:0006357|GO:0045944|GO:0045088|GO:0042001|GO:0045595	Biological Process	GOA,uniprot	C.elegans
O17736	GO:0000209|GO:0016567|GO:0006511|GO:1902104|GO:0051321|GO:1905189	Biological Process	GOA,uniprot	C.elegans
O17754	GO:0090326|GO:0071244|GO:1903998|GO:0045887|GO:1903745|GO:0006518|GO:0014055|GO:0014057|GO:0061837|GO:0006508|GO:0030536|GO:2000294|GO:0060456|GO:0016485|GO:0006937	Biological Process	GOA,uniprot	C.elegans
O17798	GO:0016486|GO:0031638|GO:0048814|GO:0050775|GO:0030070|GO:1905910|GO:0045887|GO:0010467|GO:2001222|GO:2000009|GO:1900006|GO:0048813|GO:0006508|GO:1903861|GO:0036010|GO:1903859|GO:0070593	Biological Process	GOA,uniprot	C.elegans
O17850	GO:0006508|GO:0007268|GO:0016579	Biological Process	GOA,uniprot	C.elegans
O17894	GO:0030334|GO:0001764|GO:0018991|GO:0040017|GO:0110037|GO:0008078|GO:0040011|GO:0006355|GO:0007411|GO:0006357	Biological Process	GOA,uniprot	C.elegans
O17966	GO:0007059|GO:0006260|GO:0006265	Biological Process	GOA,uniprot	C.elegans
O17972	GO:0023041|GO:0030030|GO:0034606|GO:0007610|GO:0008340|GO:0008104|GO:1905515|GO:0034607|GO:0090251	Biological Process	GOA,uniprot	C.elegans
O18017	GO:0000077|GO:0010705|GO:0008340|GO:0051307|GO:0006974|GO:0000278|GO:0051321|GO:0051276|GO:0000712|GO:0010165|GO:0071139|GO:0006260|GO:0007131|GO:0006281|GO:0007059|GO:0006310|GO:0043066|GO:0006268|GO:0000724	Biological Process	GOA,uniprot	C.elegans
O18158	GO:0040024|GO:0000003|GO:0006470|GO:0006486|GO:0006112|GO:0009266|GO:0005977|GO:0009100|GO:0019915|GO:0006493	Biological Process	GOA,uniprot	C.elegans
O18178	GO:0006470|GO:0040024|GO:0046627|GO:0010883|GO:0007165|GO:1903863|GO:0008340|GO:0009408	Biological Process	GOA,uniprot	C.elegans
O18191	GO:0070979|GO:0044785|GO:0009949|GO:0051445|GO:0007091|GO:0051301|GO:0016567|GO:1904666|GO:0051321|GO:0031145|GO:0006836|GO:0008356|GO:0007346|GO:0051295|GO:0007049	Biological Process	GOA,uniprot	C.elegans
O18195	GO:2000677|GO:0032456|GO:0034314|GO:0010468|GO:0051220|GO:0008340|GO:0006887|GO:0042147	Biological Process	GOA,uniprot	C.elegans
O18209	GO:0045138|GO:0051078|GO:0030154|GO:0051321|GO:0007283|GO:0016310|GO:1904145|GO:0009792|GO:0001556|GO:0002119|GO:0006468|GO:0071901|GO:0060280|GO:0048477|GO:0007049	Biological Process	GOA,uniprot	C.elegans
O18214	GO:0000122|GO:0045944|GO:0007548|GO:0030154|GO:0045138|GO:0006355|GO:0110039|GO:0006357	Biological Process	GOA,uniprot	C.elegans
O18250	GO:0051017|GO:0048546|GO:0045109|GO:0007266|GO:0045185|GO:0002119|GO:0048598|GO:0048730|GO:0051016|GO:0035023	Biological Process	GOA,uniprot	C.elegans
O18276	GO:0006811|GO:0007268|GO:0034220|GO:0006821|GO:1902476	Biological Process	GOA,uniprot	C.elegans
O18696	GO:0070482|GO:0010754|GO:0008340|GO:0010628|GO:0010446|GO:0007635|GO:2000114|GO:0032528|GO:0006935|GO:0042542|GO:0007602|GO:0090038|GO:0007165	Biological Process	GOA,uniprot	C.elegans
O44185	GO:0045187|GO:1900034|GO:0007218	Biological Process	GOA,uniprot	C.elegans
O44326	GO:0010172|GO:0051782|GO:0030866|GO:0044331|GO:0098609|GO:0016477|GO:0042074|GO:0070986|GO:0060070|GO:0009792|GO:0007155|GO:0032880|GO:0045944|GO:0000132	Biological Process	GOA,uniprot	C.elegans
O44406	GO:0045132|GO:0090503|GO:0035194|GO:0006401|GO:0007281|GO:0031047|GO:1900369|GO:0000467|GO:0048609	Biological Process	GOA,uniprot	C.elegans
O44408	GO:1903026|GO:0048599|GO:0008340|GO:0010628|GO:0000003|GO:0010629|GO:0030154|GO:0033120|GO:0007283|GO:0097237|GO:0016310|GO:0031333|GO:0046686|GO:0042594|GO:0007140|GO:0006986|GO:0050829|GO:0093002|GO:0006468|GO:1900180|GO:0048477|GO:0018107|GO:1990169|GO:1900425|GO:0007254|GO:0034976|GO:0007258|GO:1903843|GO:1900181|GO:0046688	Biological Process	GOA,uniprot	C.elegans
O44411	GO:0042254|GO:2000241|GO:0042273|GO:0008340|GO:0010888	Biological Process	GOA,uniprot	C.elegans
O44476	GO:1990180|GO:0002119|GO:0051321|GO:0008033|GO:0007281|GO:0040026	Biological Process	GOA,uniprot	C.elegans
O44514	GO:0048841|GO:0048691|GO:0000165|GO:0031103|GO:0035556|GO:0016310|GO:0038066|GO:0050807|GO:0006970|GO:0006468|GO:0035095|GO:1905868	Biological Process	GOA,uniprot	C.elegans
O44516	GO:0009792|GO:1902667|GO:0048013|GO:0007399|GO:0045138|GO:0042074|GO:0016331|GO:0007411|GO:0030155	Biological Process	GOA,uniprot	C.elegans
O44518	GO:0030031|GO:0010172|GO:0030833|GO:2000370|GO:0016477|GO:1901046|GO:0006417|GO:0007411|GO:0000902	Biological Process	GOA,uniprot	C.elegans
O44548	GO:0051301|GO:0007059|GO:0051321|GO:0007049	Biological Process	GOA,uniprot	C.elegans
O44712	GO:0045944|GO:0030522|GO:0007610|GO:0006355|GO:0007399|GO:0040013|GO:0009410	Biological Process	GOA,uniprot	C.elegans
O44740	GO:0009792|GO:0051301|GO:0000212|GO:0051229|GO:0051321|GO:0007019|GO:0007049	Biological Process	GOA,uniprot	C.elegans
O44743	GO:0090038|GO:1903354|GO:0040014|GO:2000114|GO:0006355|GO:0008361|GO:0006357	Biological Process	GOA,uniprot	C.elegans
O44750	GO:0006508|GO:0051603	Biological Process	GOA,uniprot	C.elegans
O44757	GO:0045138|GO:0001715|GO:0006338|GO:0006325|GO:0018991|GO:0009792|GO:0048566|GO:0040014|GO:0002119|GO:0040011|GO:0045944|GO:0006355|GO:0032259	Biological Process	GOA,uniprot	C.elegans
O44836	GO:0008340|GO:0010628|GO:1904807|GO:0042395|GO:0042308|GO:1904109|GO:0010286|GO:0050829|GO:1904000|GO:0030198|GO:0006508|GO:0040017|GO:1900036|GO:0030574|GO:1903427|GO:0002164	Biological Process	GOA,uniprot	C.elegans
O44857	GO:0006508|GO:0008355|GO:0050920|GO:0016485	Biological Process	GOA,uniprot	C.elegans
O44952	GO:0051131|GO:0070407|GO:0034599|GO:0006515|GO:0007005|GO:0006508|GO:0030163	Biological Process	GOA,uniprot	C.elegans
O44959	GO:0042254|GO:0051321|GO:0030490|GO:0040026|GO:0016310|GO:0036093|GO:0043409|GO:0046579|GO:0008406|GO:0002119|GO:0048477|GO:0007281	Biological Process	GOA,uniprot	C.elegans
O44997	GO:0002376|GO:0043065|GO:0019538|GO:0035556|GO:0016310|GO:0006468|GO:0048583|GO:0007165|GO:0045087	Biological Process	GOA,uniprot	C.elegans
O45100	GO:0042490|GO:0048666|GO:0071929|GO:0070507|GO:0001966|GO:0006473	Biological Process	GOA,uniprot	C.elegans
O45244	GO:0010172|GO:0048589|GO:0040022|GO:0008380|GO:0006397|GO:0007281	Biological Process	GOA,uniprot	C.elegans
O45293	GO:0008593|GO:0006486|GO:0006493	Biological Process	GOA,uniprot	C.elegans
O45307	GO:0019478|GO:0046416	Biological Process	GOA,uniprot	C.elegans
O45346	GO:0045747|GO:0006970|GO:0010468|GO:0001708|GO:0040025|GO:0007219	Biological Process	GOA,uniprot	C.elegans
O45405	GO:0006811|GO:0034765|GO:0006821|GO:0034220|GO:1902476	Biological Process	GOA,uniprot	C.elegans
O45495	GO:0006301|GO:1902533|GO:0090325|GO:1902523|GO:0070534|GO:2000008	Biological Process	GOA,uniprot	C.elegans
O45539	GO:0007169|GO:0030154|GO:0045087|GO:0060465|GO:0006468|GO:0016310	Biological Process	GOA,uniprot	C.elegans
O45551	GO:0006413|GO:0009792|GO:0001556|GO:0007286|GO:0030154|GO:0006412|GO:0007283|GO:0006417	Biological Process	GOA,uniprot	C.elegans
O45657	GO:0030334|GO:0008045|GO:0007399|GO:0045138|GO:0007162|GO:1902287|GO:0007413|GO:0008360|GO:0030154|GO:1902667|GO:0097374|GO:0009792|GO:0043087|GO:0002119|GO:0071526|GO:0050772	Biological Process	GOA,uniprot	C.elegans
O45666	GO:0019217|GO:0019216|GO:0036003|GO:0008340|GO:0030154|GO:0030522|GO:0006357|GO:0045944|GO:0006355|GO:0048856	Biological Process	GOA,uniprot	C.elegans
O45679	GO:0006535|GO:0019344|GO:0008652	Biological Process	GOA,uniprot	C.elegans
O45717	GO:0047496|GO:0051642|GO:0048489|GO:0007097|GO:0007020|GO:0016477|GO:0051932|GO:0051303|GO:0007100|GO:0031022|GO:0007059|GO:0000132	Biological Process	GOA,uniprot	C.elegans
O45734	GO:0043277|GO:1903188|GO:0060785|GO:0070613|GO:1905691|GO:0006508|GO:0051603	Biological Process	GOA,uniprot	C.elegans
O45784	GO:0045944|GO:0006352|GO:0009792|GO:0009794|GO:0051123|GO:0043966	Biological Process	GOA,uniprot	C.elegans
O45797	GO:0045176|GO:0048621|GO:0035329|GO:0043065|GO:0018105|GO:0008340|GO:0046620|GO:0042308|GO:0000082|GO:0016310|GO:0030421|GO:0002119|GO:0060465|GO:0006468|GO:0045793|GO:0061067	Biological Process	GOA,uniprot	C.elegans
O45818	GO:0002376|GO:0018105|GO:0008340|GO:0089700|GO:0006606|GO:0035556|GO:0016310|GO:0050829|GO:0050830|GO:0006468|GO:0007200|GO:0045087	Biological Process	GOA,uniprot	C.elegans
O45876	GO:0048598|GO:0045165|GO:0060581|GO:0009792|GO:0034394|GO:0043085|GO:0060465|GO:0007220|GO:0048599|GO:0016485|GO:0007219	Biological Process	GOA,uniprot	C.elegans
O45923	GO:0010043|GO:0006811|GO:0046686|GO:0061088|GO:0093002|GO:0006829|GO:0071577|GO:0006812|GO:0055085	Biological Process	GOA,uniprot	C.elegans
O45935	GO:0051301|GO:0051321|GO:0007018|GO:0010032|GO:0007049|GO:0051257	Biological Process	GOA,uniprot	C.elegans
O45947	GO:0008150|GO:0006486|GO:0006493	Biological Process	GOA,uniprot	C.elegans
O45952	GO:0045132|GO:0090267|GO:0000278|GO:0051301|GO:0000281|GO:0007079|GO:0007049|GO:0051256|GO:0040038|GO:1901970|GO:1990386|GO:0007080	Biological Process	GOA,uniprot	C.elegans
O45962	GO:0000209|GO:0006511|GO:0043161|GO:0000288|GO:0008340|GO:0009408	Biological Process	GOA,uniprot	C.elegans
O61213	GO:0006952|GO:0040032|GO:0042338|GO:0042554|GO:0042744|GO:0050832|GO:0002119|GO:0050830|GO:0018149|GO:0098869|GO:0006979|GO:0040002	Biological Process	GOA,uniprot	C.elegans
O61219	GO:0040024|GO:0043054|GO:0051091|GO:0032504|GO:0002119|GO:0006474|GO:0008340	Biological Process	GOA,uniprot	C.elegans
O61394	GO:0006486|GO:0006493	Biological Process	GOA,uniprot	C.elegans
O61460	GO:0033674|GO:0010172|GO:0007399|GO:0016331|GO:0000003|GO:1902667|GO:0016310|GO:0009792|GO:0001556|GO:0048013|GO:0018108|GO:0006468|GO:0007169|GO:0007409|GO:0007411	Biological Process	GOA,uniprot	C.elegans
O61528	GO:0045773|GO:0030838|GO:0008045|GO:0038007|GO:0040028|GO:0001764|GO:0061643|GO:0008078|GO:0035556|GO:0016477|GO:1905815|GO:0035022|GO:0035025|GO:0014057|GO:0018991|GO:0009792|GO:0002119|GO:0048808|GO:0016601|GO:0043652|GO:0040012|GO:1902474|GO:0007411	Biological Process	GOA,uniprot	C.elegans
O61667	GO:0030042|GO:1902742|GO:0043068|GO:1904747|GO:1905808|GO:0050829|GO:0040034|GO:0032091|GO:0043065|GO:0031334|GO:0008637|GO:0006915	Biological Process	GOA,uniprot	C.elegans
O61707	GO:0006366|GO:0006352|GO:0009792|GO:0006351|GO:0009794|GO:0008340|GO:0006367	Biological Process	GOA,uniprot	C.elegans
O61715	GO:0006811|GO:0010496|GO:2001258|GO:0030154|GO:0055085|GO:0007399|GO:0035545	Biological Process	GOA,uniprot	C.elegans
O61789	GO:0006470|GO:0006469|GO:0030703|GO:0016311|GO:0001556|GO:0030866|GO:0040038|GO:0008045|GO:1904778	Biological Process	GOA,uniprot	C.elegans
O61847	GO:1904776|GO:1904781|GO:0010389|GO:0051301|GO:0051321|GO:0000082|GO:0016310|GO:0051729|GO:0051445|GO:0009792|GO:0051081|GO:0030588|GO:0002119|GO:0006468|GO:0007049|GO:0010033|GO:0010608|GO:0010468|GO:0007165|GO:1900087|GO:0008104	Biological Process	GOA,uniprot	C.elegans
O61866	GO:0055088|GO:0016042|GO:0050829|GO:0006629|GO:0019433	Biological Process	GOA,uniprot	C.elegans
O61931	GO:0030422|GO:0035194|GO:0090502|GO:0031047|GO:0006417	Biological Process	GOA,uniprot	C.elegans
O61955	GO:0006413|GO:0034585|GO:0009792|GO:0006412|GO:0031047|GO:0006417	Biological Process	GOA,uniprot	C.elegans
O61967	GO:0034333|GO:0045108|GO:0009792|GO:0045199|GO:0007155|GO:0007043|GO:0030029|GO:0015031|GO:0048557|GO:0007163	Biological Process	GOA,uniprot	C.elegans
O62090	GO:0040027|GO:0032436|GO:0030178|GO:0090090|GO:0009948|GO:0009952|GO:0016055|GO:0048468|GO:0060070|GO:0042659|GO:0032880|GO:0045860|GO:0007411	Biological Process	GOA,uniprot	C.elegans
O62137	GO:0006635|GO:0055088|GO:1904070|GO:0009058|GO:0033540|GO:0006631|GO:0006629	Biological Process	GOA,uniprot	C.elegans
O62138	GO:0006635|GO:0055088|GO:1904070|GO:0042811|GO:0009058|GO:0033540|GO:0006631|GO:0006629	Biological Process	GOA,uniprot	C.elegans
O62139	GO:0006635|GO:0055088|GO:1904070|GO:0042811|GO:0009058|GO:0033540|GO:0006631|GO:0006629	Biological Process	GOA,uniprot	C.elegans
O62140	GO:0006635|GO:1904070|GO:0033540|GO:0006631|GO:0055088|GO:0009058|GO:0042811|GO:0006629	Biological Process	GOA,uniprot	C.elegans
O62247	GO:0030163|GO:0042338|GO:0040025	Biological Process	GOA,uniprot	C.elegans
O62255	GO:0008340|GO:0009411|GO:0009408|GO:0000003|GO:0000290|GO:0006397|GO:0002119|GO:0006402|GO:0040012|GO:0000184|GO:0006979	Biological Process	GOA,uniprot	C.elegans
O62305	GO:0000165|GO:0072375|GO:0018105|GO:0010628|GO:0016310|GO:0042427|GO:0006468|GO:0018107	Biological Process	GOA,uniprot	C.elegans
O62415	GO:0050829|GO:0009253|GO:0007165|GO:0045087|GO:0050830|GO:0002376|GO:0016998	Biological Process	GOA,uniprot	C.elegans
O62471	GO:0043279	Biological Process	GOA,uniprot	C.elegans
O62479	GO:0051298|GO:0098534|GO:0051726|GO:0007099|GO:0008104|GO:0007049	Biological Process	GOA,uniprot	C.elegans
O76337	GO:0012501|GO:0043652|GO:0006909|GO:1902742|GO:1904747|GO:1903356|GO:0000132|GO:0070986|GO:1901076|GO:0006915	Biological Process	GOA,uniprot	C.elegans
O76357	GO:0042742|GO:0050830|GO:0140367|GO:0007586|GO:0008152|GO:0031640	Biological Process	GOA,uniprot	C.elegans
O76360	GO:0070482|GO:0050913|GO:0010754|GO:0018105|GO:0008340|GO:0010628|GO:1903998|GO:0046621|GO:0051343|GO:0007635|GO:0030512|GO:0006935|GO:0030308|GO:0042542|GO:0097305|GO:0016310|GO:0050849|GO:1905959|GO:0043577|GO:0040014|GO:0008286|GO:0008355|GO:0010753|GO:0006468|GO:1902160|GO:0061067|GO:0040015|GO:0030431|GO:0046662|GO:0030536|GO:0050921|GO:0007168|GO:0007165|GO:0010468|GO:1901046|GO:1990834	Biological Process	GOA,uniprot	C.elegans
O76365	GO:0048598|GO:0002098|GO:0034227|GO:0032447|GO:0006412|GO:0008033|GO:0007283|GO:0048599|GO:0002143|GO:0040025	Biological Process	GOA,uniprot	C.elegans
O76373	GO:0006508|GO:0018991|GO:0035609|GO:0035610	Biological Process	GOA,uniprot	C.elegans
O76411	GO:0040024|GO:0007606|GO:0050893|GO:0006935|GO:0006468|GO:0016310|GO:0045664	Biological Process	GOA,uniprot	C.elegans
O76512	GO:0034660|GO:0030538|GO:0000956|GO:0035194|GO:0032508|GO:0010468|GO:0000184	Biological Process	GOA,uniprot	C.elegans
O76554	GO:0006811|GO:0060079|GO:0060078|GO:0034220	Biological Process	GOA,uniprot	C.elegans
O76584	GO:0007165|GO:0007186|GO:0007188|GO:0008340|GO:0007210	Biological Process	GOA,uniprot	C.elegans
O76616	GO:0034585|GO:0009792|GO:0051301|GO:0007059|GO:0051781|GO:0051984|GO:0034587|GO:0031047|GO:0007049	Biological Process	GOA,uniprot	C.elegans
O76689	GO:0040017|GO:0015870|GO:0035725|GO:0001504|GO:0015871|GO:0006836|GO:0007274	Biological Process	GOA,uniprot	C.elegans
O76743	GO:0007276|GO:0042127|GO:0030490	Biological Process	GOA,uniprot	C.elegans
O76840	GO:0048598|GO:0097628|GO:0009792|GO:0010466|GO:0002119|GO:0030198|GO:0000902	Biological Process	GOA,uniprot	C.elegans
O77081	GO:0006478|GO:0040012|GO:0061062|GO:0032963|GO:0042338	Biological Process	GOA,uniprot	C.elegans
O77469	GO:0040017|GO:0008104|GO:0030198	Biological Process	GOA,uniprot	C.elegans
P02566	GO:0045214|GO:0006936|GO:0018991|GO:0030241|GO:0040011	Biological Process	GOA,uniprot	C.elegans
P02567	GO:0043050|GO:0045214|GO:0006936	Biological Process	GOA,uniprot	C.elegans
P03949	GO:0023052|GO:0000077|GO:1901075|GO:0007283|GO:0010212|GO:0016310|GO:0050832|GO:0043518|GO:0050829|GO:0007154|GO:0006468|GO:0030336|GO:0043066	Biological Process	GOA,uniprot	C.elegans
P04255	NA	Biological Process	GOA,uniprot	C.elegans
P05690	GO:0006869	Biological Process	GOA,uniprot	C.elegans
P08124	GO:0048856|GO:0042338|GO:0040002	Biological Process	GOA,uniprot	C.elegans
P08898	NA	Biological Process	GOA,uniprot	C.elegans
P09088	GO:0045944|GO:0106027|GO:1903026|GO:0030182|GO:0007638|GO:0006355|GO:0009612|GO:0006357	Biological Process	GOA,uniprot	C.elegans
P09446	GO:0042026|GO:0006950|GO:0008340|GO:0051085|GO:0042147|GO:0009408	Biological Process	GOA,uniprot	C.elegans
P09588	GO:0006281|GO:0006355	Biological Process	GOA,uniprot	C.elegans
P10038	GO:0030334|GO:0000122|GO:0045944|GO:0090597|GO:0006355|GO:0097402|GO:0050679|GO:0009952|GO:0042659|GO:0048337	Biological Process	GOA,uniprot	C.elegans
P10299	GO:1905804|GO:0050829|GO:0045087|GO:1990748|GO:1905803	Biological Process	GOA,uniprot	C.elegans
P10567	GO:0060298|GO:0060279|GO:0030241|GO:0040011|GO:0051493	Biological Process	GOA,uniprot	C.elegans
P10771	GO:0010629|GO:0045910|GO:0006334|GO:0030261|GO:0050830|GO:0010468	Biological Process	GOA,uniprot	C.elegans
P10984	GO:0009792|GO:0030866|GO:0007111|GO:0040011|GO:0000281	Biological Process	GOA,uniprot	C.elegans
P12456	GO:0007017|GO:0007638|GO:0000278|GO:0009612|GO:0031122|GO:0050974|GO:1905789|GO:0000226|GO:0050976|GO:1905792	Biological Process	GOA,uniprot	C.elegans
P12844	GO:0007626|GO:0060279|GO:0045214|GO:0006936	Biological Process	GOA,uniprot	C.elegans
P12845	GO:0045214|GO:0006936	Biological Process	GOA,uniprot	C.elegans
P13508	GO:0009880|GO:2000648|GO:0099636|GO:0001708|GO:0010628|GO:0001555|GO:0030154|GO:0007219|GO:0002119|GO:1905938|GO:0043055|GO:0043282|GO:0006357|GO:2000737|GO:0045944|GO:0010608|GO:0007349|GO:0010468|GO:1905936	Biological Process	GOA,uniprot	C.elegans
P13528	GO:0007399|GO:0007638|GO:0030154|GO:0007608|GO:0009612|GO:0050896|GO:0006357|GO:0048665|GO:0045944|GO:0048666|GO:0006355	Biological Process	GOA,uniprot	C.elegans
P14585	GO:0048858|GO:0110011|GO:0001708|GO:0040028|GO:0043054|GO:0030154|GO:0042661|GO:0042659|GO:0007219|GO:0018991|GO:0002119|GO:0048337|GO:0030431|GO:0045893|GO:0045168|GO:0040025	Biological Process	GOA,uniprot	C.elegans
P16356	GO:0042789|GO:0007369|GO:0006366|GO:0009792|GO:0006351	Biological Process	GOA,uniprot	C.elegans
P17139	GO:0009792|GO:1904014|GO:0007517|GO:0002119|GO:0048856|GO:0030198|GO:0050714|GO:0048680	Biological Process	GOA,uniprot	C.elegans
P17140	GO:0009792|GO:0016043|GO:0008104|GO:1903354|GO:0048856|GO:0035262|GO:0030198	Biological Process	GOA,uniprot	C.elegans
P17221	GO:0019102|GO:0030238|GO:0036369|GO:0006511|GO:0030154|GO:0007530|GO:0007548|GO:0019100|GO:0016567|GO:0042006|GO:0010468|GO:1905936	Biological Process	GOA,uniprot	C.elegans
P17486	GO:0000122|GO:0043405|GO:0045944|GO:0001764|GO:0061525|GO:0042742|GO:0045138|GO:0006355|GO:0001708|GO:0030155|GO:0009952	Biological Process	GOA,uniprot	C.elegans
P18334	GO:0018105|GO:0016055|GO:0051726|GO:0034606|GO:0016310|GO:0007610|GO:0006468|GO:0018107|GO:0034608	Biological Process	GOA,uniprot	C.elegans
P18948	GO:0006869|GO:1903427|GO:1904109|GO:1904807	Biological Process	GOA,uniprot	C.elegans
P19826	GO:0060279|GO:0007010|GO:0007155	Biological Process	GOA,uniprot	C.elegans
P19974	GO:0006123|GO:0022900|GO:0043280|GO:0006122	Biological Process	GOA,uniprot	C.elegans
P20154	GO:0030334|GO:0018991|GO:0007413|GO:0030182|GO:0001708|GO:0006355|GO:0045595|GO:0040026|GO:0006357	Biological Process	GOA,uniprot	C.elegans
P20163	GO:0030968|GO:0030433|GO:0006950|GO:0051085|GO:0042026	Biological Process	GOA,uniprot	C.elegans
P20268	GO:0060290|GO:0030154|GO:0006355|GO:0006357|GO:0050891	Biological Process	GOA,uniprot	C.elegans
P20271	GO:0045944|GO:0048666|GO:0030154|GO:0030182|GO:0007399|GO:0040040|GO:0006355|GO:0006357	Biological Process	GOA,uniprot	C.elegans
P20792	GO:0040024|GO:0043051|GO:0043053|GO:0006950|GO:0007399|GO:0008340|GO:1903998|GO:0007178|GO:0016045|GO:0016310|GO:0071363|GO:0050829|GO:0007179|GO:0006468|GO:0061065|GO:0061067|GO:0045944|GO:0030536|GO:0032924	Biological Process	GOA,uniprot	C.elegans
P21137	GO:0016310|GO:0018105|GO:1900195|GO:0006468|GO:0010737	Biological Process	GOA,uniprot	C.elegans
P21541	GO:0032436|GO:0009792|GO:1902104|GO:0008595|GO:0051321|GO:0031145|GO:0051759	Biological Process	GOA,uniprot	C.elegans
P22454	GO:0010628|GO:0007186|GO:0007188|GO:0050829|GO:0008355|GO:0007165|GO:1903554	Biological Process	GOA,uniprot	C.elegans
P22980	GO:0051149|GO:0045944|GO:0007517|GO:0030154|GO:0048337|GO:0006355|GO:0045663|GO:0006357|GO:0051146	Biological Process	GOA,uniprot	C.elegans
P22981	GO:0040028|GO:0031344|GO:0000003|GO:0007517|GO:0007265|GO:0040026|GO:0042659|GO:0007173|GO:0002119|GO:1902685|GO:0048477|GO:0008306|GO:0007165|GO:0007614|GO:0072327	Biological Process	GOA,uniprot	C.elegans
P23678	GO:0007419|GO:0012501|GO:0007631|GO:0007271|GO:0007399|GO:1905488|GO:0051965|GO:0016322|GO:0070266|GO:0040010|GO:0000003|GO:0018996|GO:0008089|GO:0040018|GO:0048490|GO:0051301|GO:1904810|GO:0090316|GO:0030516|GO:0045887|GO:0030421|GO:0006942|GO:0007018|GO:0007270|GO:1905608|GO:0016192|GO:1903746|GO:1902473|GO:0050807|GO:0007155|GO:0002119|GO:0045055|GO:1901953|GO:0030705|GO:0007049|GO:0043113	Biological Process	GOA,uniprot	C.elegans
P24348	GO:0033674|GO:0032436|GO:0008340|GO:0030728|GO:0000003|GO:0030539|GO:0040026|GO:0016310|GO:0007173|GO:0002119|GO:0006468|GO:0038127|GO:0008284|GO:0022008|GO:0030431|GO:0007169|GO:0043066|GO:0006355|GO:0072327	Biological Process	GOA,uniprot	C.elegans
P24349	GO:0000122|GO:0051571|GO:0010629|GO:0042464|GO:0007548|GO:0030154|GO:0007530|GO:0006357	Biological Process	GOA,uniprot	C.elegans
P24612	GO:0006811|GO:0006814|GO:1905792|GO:1905789|GO:0006813|GO:0035725|GO:0007638|GO:0009612|GO:0050976|GO:0061096	Biological Process	GOA,uniprot	C.elegans
P27715	GO:0016082|GO:0043051|GO:0035249|GO:0016188|GO:0016081|GO:0007283|GO:0099525|GO:0007268|GO:0061789|GO:0060282|GO:0016079|GO:0046662|GO:0007528	Biological Process	GOA,uniprot	C.elegans
P27798	GO:0030968|GO:0012501|GO:0030433|GO:0045471|GO:0006457|GO:0048609|GO:0030421|GO:0031581|GO:0010468|GO:0009408	Biological Process	GOA,uniprot	C.elegans
P28052	GO:0040024|GO:0071321|GO:0050913|GO:0008340|GO:0010628|GO:0010629|GO:0007186|GO:0007188|GO:0007602|GO:0050829|GO:0007165|GO:1903554	Biological Process	GOA,uniprot	C.elegans
P28515	GO:0000122|GO:0045165|GO:0009957|GO:0007286|GO:0006357|GO:0045944|GO:0019827|GO:0006355	Biological Process	GOA,uniprot	C.elegans
P28548	GO:0016055|GO:0034606|GO:0007610|GO:0080163|GO:0034608	Biological Process	GOA,uniprot	C.elegans
P29355	GO:0031344|GO:0030334|GO:0030539|GO:0043408|GO:0007517|GO:0007165|GO:0061062|GO:0040028|GO:0007173	Biological Process	GOA,uniprot	C.elegans
P29506	GO:0050770|GO:0000122|GO:0008039|GO:0007399|GO:0001708|GO:0048489|GO:0007400|GO:0030154|GO:0007416|GO:0040011|GO:0006357|GO:0050803|GO:0006355	Biological Process	GOA,uniprot	C.elegans
P29691	GO:0010629|GO:0050829|GO:0006414|GO:0006412	Biological Process	GOA,uniprot	C.elegans
P30429	GO:2001056|GO:0010954|GO:0046716|GO:0043065|GO:1905808|GO:0008361|GO:0009605|GO:1902742|GO:0006919|GO:0042981|GO:0030155|GO:0031647|GO:0009792|GO:1904747|GO:0050829|GO:0043281|GO:1900118|GO:0030042|GO:0048598|GO:0043066|GO:0040034|GO:0006915|GO:0097202	Biological Process	GOA,uniprot	C.elegans
P30625	GO:0090038|GO:1900194|GO:0001932|GO:2000114|GO:0072375|GO:0010628	Biological Process	GOA,uniprot	C.elegans
P30628	GO:1902600|GO:0006811|GO:0007271|GO:0040013|GO:0043068|GO:0007035|GO:0009792|GO:0001666|GO:0002119|GO:0050830|GO:0040011|GO:0001956|GO:0015986	Biological Process	GOA,uniprot	C.elegans
P30630	GO:0000003|GO:0040027|GO:0009792|GO:0006351|GO:0051726|GO:0008406|GO:0045138|GO:0008584|GO:0006357|GO:0050767	Biological Process	GOA,uniprot	C.elegans
P30632	GO:0032024|GO:0071816|GO:0006620|GO:0045048|GO:0071722	Biological Process	GOA,uniprot	C.elegans
P30645	GO:0070482|GO:0010754|GO:0008340|GO:0010628|GO:0010446|GO:0040018|GO:0046069|GO:0007635|GO:0010821|GO:0019934|GO:0006935|GO:0042542|GO:0007602|GO:0043951|GO:0040014|GO:0010753|GO:1902160|GO:0046662|GO:0019933|GO:0007165|GO:1901046	Biological Process	GOA,uniprot	C.elegans
P32085	GO:0006366|GO:0006352|GO:0045893|GO:0006383	Biological Process	GOA,uniprot	C.elegans
P32742	GO:0010506|GO:0006914|GO:0018105|GO:0006468|GO:0018107|GO:0016310	Biological Process	GOA,uniprot	C.elegans
P32744	GO:0040001|GO:0099636|GO:0031134|GO:0051307|GO:0051301|GO:0030953|GO:0051321|GO:0051306|GO:0000281|GO:0000226|GO:0090307|GO:0051316|GO:0007049|GO:0051256|GO:0046785|GO:0000212|GO:0051257	Biological Process	GOA,uniprot	C.elegans
P32756	GO:0042136|GO:0008292|GO:0007274	Biological Process	GOA,uniprot	C.elegans
P34183	GO:0006427|GO:0032543|GO:0006412|GO:0002119|GO:0007281	Biological Process	GOA,uniprot	C.elegans
P34213	GO:0015031|GO:0042335|GO:0042147|GO:0060471|GO:0006891|GO:0006890|GO:0006886	Biological Process	GOA,uniprot	C.elegans
P34260	GO:0016192|GO:0042144|GO:0015031|GO:0006886	Biological Process	GOA,uniprot	C.elegans
P34271	GO:0006811|GO:1901562|GO:0030100|GO:0007271|GO:0008340|GO:0034220|GO:0061771|GO:0006897|GO:1901046	Biological Process	GOA,uniprot	C.elegans
P34273	GO:0006811|GO:0006813|GO:0006570	Biological Process	GOA,uniprot	C.elegans
P34278	GO:0051382|GO:0007094|GO:0051307|GO:0051301|GO:0030953|GO:0051321|GO:0008608|GO:1905342|GO:0043060|GO:0007049|GO:0007059|GO:0045184|GO:0000212|GO:1903394|GO:0051988|GO:0034501	Biological Process	GOA,uniprot	C.elegans
P34283	GO:0030422|GO:0034587|GO:0001510|GO:0032259|GO:0031047	Biological Process	GOA,uniprot	C.elegans
P34284	GO:0031146|GO:0043053|GO:2000746|GO:1905909|GO:0035882	Biological Process	GOA,uniprot	C.elegans
P34288	GO:0007266|GO:0008104|GO:0043087|GO:0007165|GO:0010470|GO:0007265	Biological Process	GOA,uniprot	C.elegans
P34299	GO:0006811|GO:0035249|GO:0050913|GO:0007631|GO:0046959|GO:0006972|GO:0008344|GO:1905852|GO:0035235|GO:0034220|GO:0009612|GO:0010035|GO:0043056|GO:1905850|GO:0001966|GO:0043058|GO:0050804|GO:0060078|GO:0008306|GO:0007614	Biological Process	GOA,uniprot	C.elegans
P34308	GO:0006508|GO:0060298|GO:0071277|GO:0007005|GO:0046716|GO:0070266	Biological Process	GOA,uniprot	C.elegans
P34314	GO:0046777|GO:0045860|GO:0007059|GO:0035556|GO:0016310|GO:0018105|GO:0006468|GO:0006357	Biological Process	GOA,uniprot	C.elegans
P34326	GO:0000122|GO:0010172|GO:0045944|GO:0009957|GO:0030182|GO:0048859|GO:0006355|GO:0006357	Biological Process	GOA,uniprot	C.elegans
P34331	GO:0007098|GO:0045132|GO:0110039|GO:0051301|GO:0051726|GO:0007147|GO:0051321|GO:0007052|GO:0016310|GO:0006468|GO:0007077|GO:0007049|GO:0040038	Biological Process	GOA,uniprot	C.elegans
P34341	GO:0000070|GO:0045132|GO:0051301|GO:0030261|GO:0051321|GO:0051306|GO:0010032|GO:0007049	Biological Process	GOA,uniprot	C.elegans
P34345	GO:0010731|GO:0006749|GO:0098869|GO:0031668|GO:0006979|GO:0000303	Biological Process	GOA,uniprot	C.elegans
P34358	GO:0012501|GO:1903356|GO:0055085|GO:1902742|GO:0070986|GO:1901076|GO:0006869|GO:1904747|GO:0033700|GO:0000132	Biological Process	GOA,uniprot	C.elegans
P34370	GO:0009566|GO:0060378|GO:1902093|GO:0090216|GO:0046488|GO:0046856	Biological Process	GOA,uniprot	C.elegans
P34374	GO:0006811|GO:0070588|GO:0006816|GO:0043050|GO:0018991|GO:0051924|GO:0035418|GO:0040011|GO:0007210|GO:0040017|GO:0034765	Biological Process	GOA,uniprot	C.elegans
P34379	GO:0016236|GO:0034727|GO:0006914|GO:0000423|GO:0000045|GO:0034497	Biological Process	GOA,uniprot	C.elegans
P34389	GO:0042632|GO:0040024|GO:0006869|GO:0030299|GO:0040025|GO:0030301	Biological Process	GOA,uniprot	C.elegans
P34400	GO:0030334|GO:0048858|GO:0007399|GO:0099054|GO:0031103|GO:0001764|GO:0008078|GO:0030032|GO:0018991|GO:0040011|GO:0007165|GO:0040025	Biological Process	GOA,uniprot	C.elegans
P34409	GO:0071897|GO:0000003|GO:0006974|GO:0006281|GO:0009792|GO:0019985|GO:0042276|GO:0006259|GO:0006260	Biological Process	GOA,uniprot	C.elegans
P34413	GO:0018406|GO:0071704|GO:0030154|GO:0005975|GO:0007399|GO:0044238	Biological Process	GOA,uniprot	C.elegans
P34440	GO:0000070	Biological Process	GOA,uniprot	C.elegans
P34441	GO:0070979|GO:0051445|GO:1990949|GO:0010629|GO:0016567|GO:0051301|GO:0008595|GO:1904666|GO:0051321|GO:0031145|GO:0006836|GO:0008356|GO:0007346|GO:0009949|GO:0007049	Biological Process	GOA,uniprot	C.elegans
P34446	GO:0007229|GO:0007160|GO:0046716|GO:0040028|GO:0098609|GO:0042059|GO:1901076|GO:0033627|GO:0007155|GO:0007005|GO:0060298|GO:0040017|GO:1903354|GO:0072327	Biological Process	GOA,uniprot	C.elegans
P34447	GO:0035194|GO:0006325|GO:0034729|GO:0006357	Biological Process	GOA,uniprot	C.elegans
P34461	GO:0019430|GO:0006801	Biological Process	GOA,uniprot	C.elegans
P34470	GO:0046603|GO:0051382|GO:0000278|GO:0070199|GO:0071459|GO:0007052|GO:0000070|GO:0009792|GO:0090307|GO:0098813	Biological Process	GOA,uniprot	C.elegans
P34475	GO:0007017|GO:0000278|GO:0007020|GO:0009794|GO:0007052|GO:0031122|GO:0000070|GO:1903436|GO:0051661|GO:0016048|GO:0000212	Biological Process	GOA,uniprot	C.elegans
P34529	GO:0006396|GO:0031054|GO:0031047|GO:0000003|GO:0030422|GO:0090502|GO:0090501|GO:2000636|GO:0034470|GO:0006401|GO:0002119|GO:0050830|GO:0008355|GO:0006364|GO:0040034|GO:0035262|GO:0006309|GO:0006915	Biological Process	GOA,uniprot	C.elegans
P34537	GO:0016567|GO:0010390|GO:0006325|GO:0071894|GO:0006664	Biological Process	GOA,uniprot	C.elegans
P34540	GO:0051296|GO:0048814|GO:0033206|GO:0050775|GO:0098971|GO:0070266|GO:0048489|GO:0045724|GO:0007018|GO:0009792|GO:0030473|GO:0030951|GO:0040011|GO:0040038|GO:0098957|GO:0008104|GO:0007411|GO:0051295	Biological Process	GOA,uniprot	C.elegans
P34544	GO:0000122|GO:0040027|GO:0090309|GO:0006338|GO:0010629|GO:0045835|GO:0030154|GO:0051567|GO:0051321|GO:0007548|GO:0072325|GO:0034968|GO:0032259|GO:0040029|GO:0070828	Biological Process	GOA,uniprot	C.elegans
P34545	GO:0008630|GO:0043065|GO:0006338|GO:0016573|GO:0006325|GO:0007283|GO:0050896|GO:0009792|GO:0006351|GO:0010975|GO:0045944|GO:1903354|GO:0006355|GO:0006915	Biological Process	GOA,uniprot	C.elegans
P34547	GO:0090326|GO:0008595|GO:2000311|GO:0010628|GO:0016579|GO:0006511|GO:0071947|GO:0006508	Biological Process	GOA,uniprot	C.elegans
P34548	GO:0070085|GO:0005975|GO:0030206|GO:0015012|GO:0048680|GO:0000003|GO:0002009|GO:0022604|GO:0018991|GO:0009792|GO:0006486|GO:0040025|GO:0030166	Biological Process	GOA,uniprot	C.elegans
P34552	GO:0007032|GO:0033365|GO:0042176|GO:0032456|GO:0000281	Biological Process	GOA,uniprot	C.elegans
P34555	GO:0045944|GO:0032094|GO:0006357	Biological Process	GOA,uniprot	C.elegans
P34556	GO:0045836|GO:0032436|GO:0008595|GO:0000086|GO:0018105|GO:0045138|GO:0071902|GO:0000278|GO:0051301|GO:0051321|GO:0016310|GO:0051446|GO:0001556|GO:0006468|GO:0006357|GO:0007049|GO:0018107|GO:0007095	Biological Process	GOA,uniprot	C.elegans
P34560	GO:0051315|GO:0051301|GO:0007059|GO:0007052|GO:0007049	Biological Process	GOA,uniprot	C.elegans
P34561	GO:0090326|GO:1904811|GO:0060378|GO:1904810|GO:0042147	Biological Process	GOA,uniprot	C.elegans
P34568	GO:0030162|GO:0016567|GO:0043161	Biological Process	GOA,uniprot	C.elegans
P34574	GO:0045176|GO:0030866|GO:0008340|GO:0006898|GO:0016192|GO:0009792|GO:0008104|GO:2000370|GO:0006886	Biological Process	GOA,uniprot	C.elegans
P34576	GO:0007160|GO:0007155	Biological Process	GOA,uniprot	C.elegans
P34607	GO:0006139|GO:0044747|GO:0031047|GO:0060255|GO:0035194|GO:0008355|GO:0016441|GO:0008306	Biological Process	GOA,uniprot	C.elegans
P34609	GO:0043410|GO:0048489|GO:0030421|GO:0016192|GO:0018991|GO:0040011|GO:0030431|GO:0046328	Biological Process	GOA,uniprot	C.elegans
P34611	GO:0042254|GO:0090071|GO:0017126|GO:2000114|GO:0072697|GO:0006417|GO:0016479|GO:0017148|GO:0016480	Biological Process	GOA,uniprot	C.elegans
P34616	GO:0009653|GO:0007156|GO:0007155|GO:0045138|GO:0016331|GO:0034769|GO:0016043	Biological Process	GOA,uniprot	C.elegans
P34619	GO:0040029	Biological Process	GOA,uniprot	C.elegans
P34624	GO:0007399|GO:1904799|GO:2000331|GO:0048489|GO:0008089|GO:0051301|GO:0060828|GO:0051964|GO:0045859|GO:0007049|GO:0000079	Biological Process	GOA,uniprot	C.elegans
P34631	GO:0006986|GO:0030433|GO:1990440	Biological Process	GOA,uniprot	C.elegans
P34643	GO:0048208|GO:0006888|GO:0016192|GO:0070973|GO:0006914|GO:0007030|GO:0046907	Biological Process	GOA,uniprot	C.elegans
P34644	GO:0006811|GO:0043051|GO:0035249|GO:0055085|GO:0006972|GO:0006820|GO:0008344|GO:0015813|GO:1905852|GO:0009612|GO:0006814|GO:0010035|GO:0050803|GO:1902437|GO:0006836|GO:0061096|GO:0098700	Biological Process	GOA,uniprot	C.elegans
P34652	GO:0030968|GO:0030433|GO:0006457|GO:0009408	Biological Process	GOA,uniprot	C.elegans
P34678	GO:0018243|GO:0006486|GO:0006493	Biological Process	GOA,uniprot	C.elegans
P34684	GO:0045944|GO:0045893|GO:0048337|GO:0051302|GO:0006355|GO:0040026|GO:0009952|GO:0042659	Biological Process	GOA,uniprot	C.elegans
P34688	GO:0040032|GO:0048856|GO:0042338	Biological Process	GOA,uniprot	C.elegans
P34689	GO:0009791|GO:0030154|GO:0016070|GO:0007276|GO:0007281	Biological Process	GOA,uniprot	C.elegans
P34690	GO:0000226|GO:0051642|GO:0009792|GO:0000278|GO:0032465|GO:0000132|GO:0007017|GO:0008104	Biological Process	GOA,uniprot	C.elegans
P34691	GO:0043406|GO:0019102|GO:0010628|GO:0030238|GO:0030154|GO:0007530|GO:0007283|GO:0071168|GO:0060282|GO:0007548|GO:1904146|GO:0042006|GO:1905936	Biological Process	GOA,uniprot	C.elegans
P34693	GO:0012501|GO:0043051|GO:0071277|GO:0007626|GO:0070266|GO:0030421|GO:0048791|GO:0014059|GO:0016079|GO:0046928|GO:0017158|GO:0048488	Biological Process	GOA,uniprot	C.elegans
P34697	GO:0019430|GO:0060378|GO:0006801|GO:0040028	Biological Process	GOA,uniprot	C.elegans
P34706	GO:0042715|GO:0000122|GO:0000070|GO:0010629|GO:0042464|GO:0007530	Biological Process	GOA,uniprot	C.elegans
P34707	GO:0009880|GO:1905804|GO:1901562|GO:0080090|GO:0048565|GO:0008340|GO:0001708|GO:1900409|GO:1990748|GO:0010628|GO:0009408|GO:0006990|GO:0061408|GO:0000303|GO:0006417|GO:0048382|GO:0050829|GO:0048566|GO:0006357|GO:0045944|GO:0001714|GO:0010468|GO:0006979|GO:0006355|GO:0051171	Biological Process	GOA,uniprot	C.elegans
P34708	GO:0043525|GO:0000122|GO:0007417|GO:0030154|GO:0007283|GO:0007548|GO:0019099|GO:0008406|GO:0006357|GO:0045944|GO:0010468|GO:0019101	Biological Process	GOA,uniprot	C.elegans
P34709	GO:0040021|GO:0007548|GO:0030154|GO:0007530|GO:0007283|GO:0042001|GO:0018992	Biological Process	GOA,uniprot	C.elegans
P34710	GO:0007419|GO:0030334|GO:0016358|GO:0097376|GO:0008045|GO:0007399|GO:0038007|GO:0045138|GO:1905488|GO:0009888|GO:1905812|GO:0009887|GO:0051965|GO:0008078|GO:0097374|GO:1905815|GO:0048813|GO:0030950|GO:0033563|GO:0031115|GO:0031175|GO:0040017|GO:0035262|GO:0007411|GO:1905489	Biological Process	GOA,uniprot	C.elegans
P34711	GO:0043051|GO:0007271|GO:0042908|GO:0055085|GO:0015870|GO:0007268|GO:0002119|GO:0040012|GO:0046928|GO:0006836|GO:0006937	Biological Process	GOA,uniprot	C.elegans
P34712	GO:0010038|GO:0050829|GO:0055085|GO:0093002|GO:0045087|GO:0042908	Biological Process	GOA,uniprot	C.elegans
P34713	GO:0010038|GO:0050829|GO:0055085|GO:0045087|GO:1990170|GO:0042908	Biological Process	GOA,uniprot	C.elegans
P34722	GO:0043410|GO:0018105|GO:0010628|GO:0048680|GO:0035556|GO:0016310|GO:0050832|GO:0006468|GO:0009611	Biological Process	GOA,uniprot	C.elegans
P34766	GO:0009880|GO:0009948|GO:0043065|GO:0009887|GO:0001712|GO:0030154|GO:0009792|GO:0006357|GO:0042693|GO:0045944|GO:1903800|GO:0006355	Biological Process	GOA,uniprot	C.elegans
P34808	GO:0071688|GO:1902120|GO:0051301|GO:0051229|GO:0051321|GO:0007019|GO:0000226|GO:0009792|GO:0007049|GO:0051013|GO:0000212|GO:0007143	Biological Process	GOA,uniprot	C.elegans
P34815	GO:0007271|GO:0015031|GO:0016081|GO:0006904|GO:0099525|GO:0016192|GO:0007269|GO:0001956|GO:0006886	Biological Process	GOA,uniprot	C.elegans
P34885	GO:0040024|GO:1902074|GO:0000165|GO:0099161|GO:0018105|GO:0007606|GO:0007635|GO:0035556|GO:0006935|GO:0050893|GO:0050975|GO:0007218|GO:0016310|GO:0048009|GO:1990504|GO:0050927|GO:2001024|GO:0006468|GO:0007269|GO:0040012|GO:0008306|GO:0050920|GO:0016079	Biological Process	GOA,uniprot	C.elegans
P34886	GO:0006811|GO:0006814|GO:1905792|GO:1905789|GO:0006813|GO:0035725|GO:0007638|GO:0009612|GO:0050896|GO:0050976	Biological Process	GOA,uniprot	C.elegans
P34888	GO:0045165|GO:1905485|GO:0030182|GO:1905491|GO:0007399|GO:1905488|GO:0097402|GO:0001708|GO:0040028|GO:0001764|GO:0016055|GO:1904936|GO:0060070|GO:0097475|GO:0048699	Biological Process	GOA,uniprot	C.elegans
P34889	GO:0045165|GO:1905485|GO:0030182|GO:0009948|GO:0010084|GO:0007399|GO:0097402|GO:0001764|GO:0016055|GO:1904937|GO:1904936|GO:0060070|GO:0009792|GO:0097475|GO:0060573|GO:0033564|GO:0048699|GO:0040025	Biological Process	GOA,uniprot	C.elegans
P35129	GO:0000209|GO:0016567|GO:0006511|GO:0010623	Biological Process	GOA,uniprot	C.elegans
P35602	GO:0045176|GO:0015031|GO:0097500|GO:0016192|GO:0009792|GO:0002119|GO:0060271|GO:0040025|GO:0006886	Biological Process	GOA,uniprot	C.elegans
P35603	GO:0061357|GO:0015031|GO:0070266|GO:0072583|GO:0006898|GO:0010171|GO:0006897|GO:0016192|GO:0050767|GO:0097499|GO:0006886	Biological Process	GOA,uniprot	C.elegans
P35800	GO:0010468|GO:0040032|GO:0040011|GO:0048856|GO:0042338|GO:0040002	Biological Process	GOA,uniprot	C.elegans
P37806	GO:0031032|GO:1904113|GO:0051017|GO:0031034|GO:0007015	Biological Process	GOA,uniprot	C.elegans
P38433	GO:0042135|GO:0006581|GO:0040012|GO:0019695|GO:0001507	Biological Process	GOA,uniprot	C.elegans
P39055	GO:0006909|GO:0070266|GO:0006898|GO:0006897|GO:0009792|GO:0090386|GO:0040011	Biological Process	GOA,uniprot	C.elegans
P39745	GO:0032436|GO:0007166|GO:0000165|GO:0018105|GO:0008340|GO:0030154|GO:0035556|GO:0051321|GO:0007265|GO:0016310|GO:0001556|GO:0050830|GO:0006468|GO:0048477|GO:0007049|GO:0045944|GO:0040025	Biological Process	GOA,uniprot	C.elegans
P41779	GO:0007501|GO:0009786|GO:0048568|GO:0009887|GO:0009952|GO:0042692|GO:0007498|GO:0006357|GO:0048665|GO:0048337|GO:0045944|GO:0045893|GO:0071542|GO:0048666|GO:0006355	Biological Process	GOA,uniprot	C.elegans
P41828	GO:0018996|GO:0045944|GO:0030522|GO:0050829|GO:0010468|GO:0007283|GO:0006355|GO:0006357	Biological Process	GOA,uniprot	C.elegans
P41829	GO:0045944|GO:0035211|GO:0060278|GO:0071376|GO:0006355|GO:0006357	Biological Process	GOA,uniprot	C.elegans
P41830	GO:0000122|GO:0000381|GO:0007538|GO:0042464|GO:0030154|GO:0030522|GO:0007548|GO:0045944|GO:0009755|GO:0006355	Biological Process	GOA,uniprot	C.elegans
P41846	GO:0000122|GO:0008340|GO:0006357	Biological Process	GOA,uniprot	C.elegans
P41848	GO:0045787|GO:0006337|GO:0045995|GO:0006974|GO:0006281|GO:0006334|GO:0060465|GO:0006260|GO:1902275	Biological Process	GOA,uniprot	C.elegans
P41855	GO:0006972|GO:0046662|GO:1904014|GO:0007638|GO:0007218|GO:0006937|GO:0007626	Biological Process	GOA,uniprot	C.elegans
P41877	GO:0045944|GO:0006325|GO:0040026|GO:0006338	Biological Process	GOA,uniprot	C.elegans
P41932	GO:0051457|GO:0042994|GO:0008340|GO:0001708|GO:0007346|GO:0000003|GO:0035046|GO:0010629|GO:0051321|GO:0010286|GO:0009792|GO:0030590|GO:0006611|GO:0009949|GO:0045167|GO:0010468|GO:0007165|GO:0000132|GO:0010070	Biological Process	GOA,uniprot	C.elegans
P41933	GO:0022401|GO:0045944|GO:0050918|GO:0006935|GO:0007608|GO:0006355|GO:0050896|GO:0006357	Biological Process	GOA,uniprot	C.elegans
P41934	GO:0008544|GO:1900194|GO:0001556|GO:0008354|GO:0030154|GO:0006355|GO:0008340|GO:0006357|GO:0030728	Biological Process	GOA,uniprot	C.elegans
P41935	GO:0030334|GO:0001764|GO:0018991|GO:0048666|GO:0030154|GO:0007399|GO:0040011|GO:0006355|GO:1904081|GO:0006357	Biological Process	GOA,uniprot	C.elegans
P41936	GO:0045944|GO:0030154|GO:0001708|GO:0006355|GO:0035262|GO:0043282|GO:0006357	Biological Process	GOA,uniprot	C.elegans
P41950	GO:0007160|GO:0007399|GO:0003391	Biological Process	GOA,uniprot	C.elegans
P41956	GO:0050829|GO:0006099|GO:0045087|GO:1902883|GO:0006979|GO:1902884|GO:0008340|GO:0006121	Biological Process	GOA,uniprot	C.elegans
P41958	GO:0008630|GO:0043065|GO:1905808|GO:0043069|GO:1902742|GO:0090727|GO:0016485|GO:0042981|GO:1905516|GO:0031333|GO:0050807|GO:0000422|GO:0050829|GO:1900118|GO:0030042|GO:0040019|GO:0097192|GO:0043066|GO:1901046|GO:0010636|GO:0006915	Biological Process	GOA,uniprot	C.elegans
P41990	GO:0009880|GO:0030154|GO:0046331|GO:0008595|GO:0048858|GO:1905936|GO:0007154|GO:0016331|GO:0031129|GO:0040028|GO:0007219	Biological Process	GOA,uniprot	C.elegans
P41996	GO:0030703|GO:0009792|GO:0051301|GO:0032465|GO:0000281|GO:0007049	Biological Process	GOA,uniprot	C.elegans
P42168	GO:0032436|GO:0090090|GO:0016055|GO:0007165|GO:0016310|GO:0018105|GO:0006468|GO:0060069	Biological Process	GOA,uniprot	C.elegans
P42171	GO:0051301|GO:0061099|GO:0035556|GO:1903292|GO:0007049	Biological Process	GOA,uniprot	C.elegans
P42573	GO:0012501|GO:0043525|GO:0010954|GO:0046716|GO:1905808|GO:0040028|GO:0009605|GO:1902742|GO:0006919|GO:0042981|GO:0030155|GO:0042659|GO:1905803|GO:0031647|GO:0097202|GO:0009792|GO:0050807|GO:0019222|GO:1904747|GO:0050829|GO:1900118|GO:0030042|GO:0006508|GO:0040012|GO:0016540|GO:0030163|GO:0040034|GO:1901046|GO:0097194|GO:0006915|GO:1905845	Biological Process	GOA,uniprot	C.elegans
P43508	GO:0006508|GO:0051603|GO:0071480|GO:0034644	Biological Process	GOA,uniprot	C.elegans
P45442	GO:0030431|GO:0030154|GO:0008406|GO:0002119|GO:0110011|GO:0007154|GO:2000648|GO:0001708|GO:0043055|GO:0042661|GO:1905936|GO:0040028|GO:0007219	Biological Process	GOA,uniprot	C.elegans
P45895	GO:0030206	Biological Process	GOA,uniprot	C.elegans
P45896	GO:0009791|GO:0046622|GO:0009653|GO:0045138|GO:0110039|GO:0040018|GO:0030154|GO:0042661|GO:0050832|GO:0030511|GO:0060395|GO:0002119|GO:0060465|GO:0045793|GO:0006357|GO:0051239|GO:0030509|GO:0045944|GO:0050793|GO:0045087|GO:0090597|GO:0006355	Biological Process	GOA,uniprot	C.elegans
P45897	GO:0040024|GO:0009791|GO:0046622|GO:0009653|GO:0045138|GO:0008340|GO:0040018|GO:0030154|GO:0030307|GO:0042661|GO:0060395|GO:0002119|GO:0045793|GO:0006357|GO:0051239|GO:0045732|GO:0030509|GO:0007567|GO:0050793|GO:0006355	Biological Process	GOA,uniprot	C.elegans
P45970	GO:0051296|GO:0040001|GO:0007399|GO:0000003|GO:0007097|GO:0051301|GO:0000022|GO:0008406|GO:0040011|GO:0032880|GO:0007049|GO:0008277	Biological Process	GOA,uniprot	C.elegans
P46549	GO:0043051|GO:0000165|GO:0007631|GO:0060631|GO:0016310|GO:0043408|GO:0006468|GO:0043407|GO:0048812	Biological Process	GOA,uniprot	C.elegans
P46551	GO:0032968|GO:0051726|GO:0016310|GO:0002119|GO:0006468	Biological Process	GOA,uniprot	C.elegans
P46555	GO:0030334|GO:0040018|GO:0030210|GO:0015015|GO:0015012	Biological Process	GOA,uniprot	C.elegans
P46561	GO:1902600|GO:0006811|GO:0040024|GO:0008340|GO:0046034|GO:0010629|GO:0043050|GO:0030421|GO:0040039|GO:0007617|GO:0050829|GO:0008406|GO:0007610|GO:0002119|GO:0048598|GO:0015986|GO:0042776|GO:0006754	Biological Process	GOA,uniprot	C.elegans
P46580	GO:0018216|GO:0008630|GO:0034969|GO:0007626|GO:0006338|GO:0006974|GO:0006325|GO:0006479|GO:0043518|GO:0035246|GO:0032259|GO:0006355|GO:0045892|GO:0006915|GO:1990834	Biological Process	GOA,uniprot	C.elegans
P46822	GO:0048675|GO:0048489|GO:0007018|GO:0030473|GO:0007155|GO:0002119|GO:0040011|GO:0040038|GO:0008104|GO:0051295	Biological Process	GOA,uniprot	C.elegans
P46873	GO:1902856|GO:0030030|GO:0042073|GO:0043053|GO:0061066|GO:0098971|GO:0035720|GO:0007018|GO:1902857|GO:1905515|GO:0060271|GO:0046626	Biological Process	GOA,uniprot	C.elegans
P48180	GO:0006811|GO:0060079|GO:0060078|GO:0034220	Biological Process	GOA,uniprot	C.elegans
P48181	GO:0090326|GO:0006811|GO:0043051|GO:0034220|GO:0060079|GO:0014057|GO:0040011|GO:0046662|GO:0060078|GO:0007274|GO:0006937	Biological Process	GOA,uniprot	C.elegans
P48182	GO:0006811|GO:0034220|GO:0060079|GO:0098703|GO:0098662|GO:0040012|GO:0060078|GO:0010468|GO:0045727|GO:0007274|GO:0006937	Biological Process	GOA,uniprot	C.elegans
P48376	GO:0000122|GO:0008340|GO:0030534|GO:0009410|GO:0006744|GO:2000377|GO:0040010|GO:0000003|GO:0010628|GO:0006119|GO:0010629|GO:0045333|GO:0051094|GO:0061063|GO:0001933|GO:0048520|GO:0045944|GO:1904808|GO:0001934|GO:0010468	Biological Process	GOA,uniprot	C.elegans
P48727	GO:0070262|GO:0051301|GO:0051321|GO:0006325|GO:0007049	Biological Process	GOA,uniprot	C.elegans
P48996	GO:0010629|GO:0042464|GO:0030261|GO:0007076|GO:0051276|GO:0016043	Biological Process	GOA,uniprot	C.elegans
P49029	GO:0051028|GO:0040022|GO:1905881|GO:0008380|GO:0030154|GO:0006397|GO:0071028|GO:1901046|GO:0048477	Biological Process	GOA,uniprot	C.elegans
P49049	GO:0042395|GO:0006508|GO:0040019|GO:0006465|GO:0033619|GO:0061062	Biological Process	GOA,uniprot	C.elegans
P49594	GO:0045138|GO:0006470|GO:0030238|GO:0030154|GO:0007530|GO:0007548|GO:0035970|GO:0042006|GO:0043280|GO:0006915	Biological Process	GOA,uniprot	C.elegans
P49809	GO:0007212|GO:0040017|GO:0046662|GO:0007186|GO:0035556|GO:0007622|GO:0007631|GO:0043547|GO:0009968|GO:0008277	Biological Process	GOA,uniprot	C.elegans
P50093	GO:0043051|GO:0070584|GO:0050821|GO:0040018|GO:0007283|GO:0030421|GO:0009792|GO:0007005|GO:0008406|GO:0048477|GO:0000423|GO:0006979|GO:0002082	Biological Process	GOA,uniprot	C.elegans
P50432	GO:0006730|GO:0051289|GO:0009792|GO:0009113|GO:0006565|GO:0046655|GO:0019264|GO:0035999|GO:0017148|GO:0009069	Biological Process	GOA,uniprot	C.elegans
P50464	GO:0045216|GO:2001046|GO:0046716|GO:0098609|GO:0007517|GO:0050954|GO:0007005|GO:0060298|GO:0040017|GO:1900026	Biological Process	GOA,uniprot	C.elegans
P50488	GO:0040024|GO:0043053|GO:0008340|GO:0110039|GO:1903998|GO:0040018|GO:0007178|GO:0022604|GO:0042661|GO:0016310|GO:0071363|GO:0018991|GO:0030513|GO:0050832|GO:0002119|GO:0006468|GO:0061065|GO:0061067|GO:0030509|GO:0045944|GO:0030536|GO:0030514|GO:0045087	Biological Process	GOA,uniprot	C.elegans
P50605	GO:0048730|GO:0009792|GO:0016477|GO:0002119	Biological Process	GOA,uniprot	C.elegans
P51485	GO:0002031|GO:0007165|GO:0046628|GO:0050896|GO:0040010	Biological Process	GOA,uniprot	C.elegans
P51559	GO:0006508|GO:0040002|GO:1902075|GO:0007635|GO:0045887|GO:0016485	Biological Process	GOA,uniprot	C.elegans
P51875	GO:0043051|GO:0009410|GO:0051301|GO:0007186|GO:0006935|GO:0007188|GO:0050896|GO:0007213|GO:0048681|GO:0050829|GO:0032094|GO:0120169|GO:0007049|GO:0060259|GO:0046662|GO:0040012|GO:1904014|GO:0007165|GO:0032223|GO:0007212	Biological Process	GOA,uniprot	C.elegans
P52012	GO:0000209|GO:0016567|GO:0007548|GO:0030154|GO:0040022|GO:0006457|GO:0000413	Biological Process	GOA,uniprot	C.elegans
P52013	GO:0006457|GO:0000413	Biological Process	GOA,uniprot	C.elegans
P52166	GO:0045176|GO:0050435|GO:0048858|GO:0110011|GO:0007399|GO:0001708|GO:0017015|GO:0006509|GO:0006816|GO:0042987|GO:0045747|GO:0007220|GO:0048563|GO:0007219|GO:0018991|GO:0016048|GO:0043066|GO:0016485	Biological Process	GOA,uniprot	C.elegans
P52192	GO:0006811|GO:0046662|GO:1990573|GO:0006813|GO:0034765|GO:0008277	Biological Process	GOA,uniprot	C.elegans
P52275	GO:0000226|GO:0000278|GO:0000212|GO:0007017	Biological Process	GOA,uniprot	C.elegans
P52478	GO:0000209|GO:0006281|GO:0016567|GO:0043161|GO:0016574	Biological Process	GOA,uniprot	C.elegans
P52906	GO:0045944|GO:0097154|GO:0009653|GO:0040012|GO:0006355|GO:0033563|GO:0007411|GO:0006357	Biological Process	GOA,uniprot	C.elegans
P53806	GO:0032515|GO:0034606|GO:0019722|GO:0040040|GO:0110039|GO:0034608	Biological Process	GOA,uniprot	C.elegans
P54137	GO:0006974|GO:0006285|GO:0006284|GO:0070301|GO:0008152|GO:0045008|GO:0006281	Biological Process	GOA,uniprot	C.elegans
P54216	GO:0030388|GO:0006096	Biological Process	GOA,uniprot	C.elegans
P54244	GO:0006811|GO:0060079|GO:0090326|GO:0060078|GO:0034220|GO:0043067	Biological Process	GOA,uniprot	C.elegans
P54688	GO:0009082|GO:0008652|GO:0008340|GO:0009098|GO:0006550|GO:0006552|GO:0006574|GO:0009792|GO:0002119|GO:0009099|GO:0009081	Biological Process	GOA,uniprot	C.elegans
P54811	GO:0032436|GO:0030433|GO:0030970|GO:0008340|GO:0009792|GO:0071712|GO:0045977|GO:0097352|GO:1905634|GO:0051228	Biological Process	GOA,uniprot	C.elegans
P54812	GO:0030433|GO:0030970|GO:0034504|GO:0009792|GO:0071712|GO:1904780|GO:0097352|GO:0051228	Biological Process	GOA,uniprot	C.elegans
P54936	GO:0097112|GO:0018991|GO:0009791|GO:0040026|GO:0046928|GO:0006468|GO:1903361	Biological Process	GOA,uniprot	C.elegans
P55163	GO:0030031|GO:0010172|GO:0018991|GO:1903598|GO:0030866|GO:0048812|GO:2000370|GO:0048613|GO:0016477|GO:0007015|GO:1901046|GO:1902474|GO:0048668|GO:0000902	Biological Process	GOA,uniprot	C.elegans
P55853	GO:0000122|GO:0046716|GO:0110039|GO:0071965|GO:0016925|GO:0051306|GO:0031647|GO:0009792|GO:0002119|GO:0034502|GO:0070194|GO:0010468|GO:0045892|GO:0007080	Biological Process	GOA,uniprot	C.elegans
P55956	GO:0006508|GO:0012501|GO:0097300|GO:0008219	Biological Process	GOA,uniprot	C.elegans
P56174	GO:0040024|GO:1905910|GO:1902075|GO:0008582|GO:0007635|GO:0008286|GO:0008355	Biological Process	GOA,uniprot	C.elegans
P56570	GO:0006413|GO:0009792|GO:0006412|GO:0006417	Biological Process	GOA,uniprot	C.elegans
P62784	GO:0006334	Biological Process	GOA,uniprot	C.elegans
P81299	GO:0040028|GO:0045786|GO:0006470|GO:0060284|GO:0051301|GO:0000281|GO:0000226|GO:0007096|GO:0032467|GO:0060271|GO:0007049|GO:1902807|GO:0016311|GO:0051256|GO:1903452|GO:0040038	Biological Process	GOA,uniprot	C.elegans
P83351	GO:0016082|GO:0006887|GO:0031629|GO:0065002|GO:0015031|GO:0030728|GO:0046903	Biological Process	GOA,uniprot	C.elegans
P83388	GO:0008152|GO:0006518	Biological Process	GOA,uniprot	C.elegans
P90735	GO:1902600|GO:0006811|GO:1990573|GO:0000003|GO:0006814|GO:0001508|GO:0010248|GO:0036376|GO:0006813|GO:0030007|GO:0006883|GO:0042391|GO:0006937	Biological Process	GOA,uniprot	C.elegans
P90740	GO:0006281|GO:0006974|GO:0036297	Biological Process	GOA,uniprot	C.elegans
P90794	GO:0000122|GO:0040018|GO:0043161|GO:0080135|GO:1905803|GO:0008340|GO:1990748	Biological Process	GOA,uniprot	C.elegans
P90820	GO:0098869|GO:0050830|GO:0006979	Biological Process	GOA,uniprot	C.elegans
P90838	GO:0006388|GO:0040025|GO:0000971|GO:0008033|GO:0007281|GO:0006396	Biological Process	GOA,uniprot	C.elegans
P90884	GO:0050808|GO:0033563|GO:0030198	Biological Process	GOA,uniprot	C.elegans
P90895	GO:0070482|GO:0050913|GO:0038060|GO:0007635|GO:0035556|GO:0050896|GO:0006182|GO:0009190	Biological Process	GOA,uniprot	C.elegans
P90897	GO:0000398|GO:0031047|GO:0030422|GO:0006417|GO:0043330	Biological Process	GOA,uniprot	C.elegans
P90901	GO:0031507|GO:0007010|GO:0007097|GO:0051664|GO:0006998|GO:0090435	Biological Process	GOA,uniprot	C.elegans
P90916	GO:0040027|GO:0045138|GO:0001708|GO:0006338|GO:0006325|GO:0048557|GO:0009792|GO:0016575|GO:0034514|GO:0006355|GO:0045892	Biological Process	GOA,uniprot	C.elegans
P90925	GO:0008340|GO:0000003|GO:0019293|GO:0006569|GO:0006559|GO:0006571|GO:0009072|GO:0006979|GO:0040002|GO:0042438	Biological Process	GOA,uniprot	C.elegans
P90947	GO:0010172|GO:0030866|GO:0098609|GO:0007155|GO:0016477|GO:0032956|GO:0042074|GO:0044331|GO:0032880	Biological Process	GOA,uniprot	C.elegans
P90971	GO:0000122|GO:0045893|GO:0007507|GO:0032502|GO:0040011|GO:0006355|GO:0045138|GO:0001708|GO:0048620|GO:0006357	Biological Process	GOA,uniprot	C.elegans
P90978	GO:0010172|GO:0048589|GO:0048024|GO:0009792|GO:0006397|GO:0002119|GO:0000389|GO:0008380|GO:0007281	Biological Process	GOA,uniprot	C.elegans
P90980	GO:0018105|GO:0035556|GO:0016310|GO:0006468|GO:0018107	Biological Process	GOA,uniprot	C.elegans
P90986	GO:0071419|GO:0042136|GO:0007638|GO:0042423|GO:0042416|GO:0046959|GO:0090327|GO:0034609|GO:0006585|GO:0007610|GO:0032094|GO:0040012|GO:1902437|GO:0009072|GO:0034607	Biological Process	GOA,uniprot	C.elegans
P90992	GO:0071423|GO:0071422|GO:0006869|GO:0008272|GO:1902356|GO:0015729|GO:0015709|GO:1902358|GO:0035435	Biological Process	GOA,uniprot	C.elegans
P90994	GO:0009438|GO:1901215|GO:1903189|GO:0097238|GO:0009636|GO:0061727|GO:0006979|GO:0036471|GO:0046295|GO:1902176|GO:0019249	Biological Process	GOA,uniprot	C.elegans
P91001	GO:1904667|GO:0060184|GO:0000003|GO:0030154|GO:1905879|GO:0008406|GO:0048477|GO:0006508|GO:0000338	Biological Process	GOA,uniprot	C.elegans
P91082	GO:0018991|GO:0040026|GO:0009792|GO:0002119|GO:0040025|GO:0000902	Biological Process	GOA,uniprot	C.elegans
P91119	GO:0010446|GO:0007635|GO:0007165|GO:0032528|GO:0006935|GO:0010754|GO:0042542|GO:0008340|GO:0010628|GO:0007602	Biological Process	GOA,uniprot	C.elegans
P91124	GO:1990502|GO:0046928|GO:0090325|GO:0006836|GO:0051049	Biological Process	GOA,uniprot	C.elegans
P91133	GO:0016567|GO:0030163|GO:0071596|GO:0043058|GO:2000212	Biological Process	GOA,uniprot	C.elegans
P91193	GO:0023041|GO:0006935|GO:0040011|GO:0043052	Biological Process	GOA,uniprot	C.elegans
P91276	GO:0009792|GO:0051177|GO:0006606|GO:0051983|GO:0007084|GO:0006607|GO:0051321|GO:0015031	Biological Process	GOA,uniprot	C.elegans
P91277	GO:0006974|GO:0009792|GO:0048024|GO:0031047|GO:0006357	Biological Process	GOA,uniprot	C.elegans
P91278	GO:0007501|GO:0009653|GO:0030154|GO:0002119|GO:0006355|GO:0006357|GO:0048337	Biological Process	GOA,uniprot	C.elegans
P91349	GO:0033365|GO:0007098|GO:0008104|GO:0048790|GO:0045977|GO:0007052|GO:0048167|GO:0007274|GO:0007049	Biological Process	GOA,uniprot	C.elegans
P91351	GO:0051307|GO:0006974|GO:0036297|GO:0000706|GO:0000712|GO:0009792|GO:0061064|GO:0040019|GO:0006281|GO:0006310|GO:0002164|GO:0000724	Biological Process	GOA,uniprot	C.elegans
P91399	GO:0034504|GO:0000724|GO:0006974|GO:0051321|GO:0045911|GO:0000712|GO:0006260|GO:0010845|GO:0040019|GO:0006281|GO:0002164|GO:0090727|GO:0051026	Biological Process	GOA,uniprot	C.elegans
P91409	GO:0016081|GO:0017157|GO:0048278|GO:0006887|GO:0016192|GO:0032467|GO:0060471|GO:0031629|GO:0006836|GO:0006886	Biological Process	GOA,uniprot	C.elegans
P91420	GO:0018991|GO:0000003|GO:0030154|GO:0097723|GO:0007283|GO:0007060|GO:0031272	Biological Process	GOA,uniprot	C.elegans
P91430	GO:0071569|GO:0000003|GO:0097501|GO:0008340	Biological Process	GOA,uniprot	C.elegans
P91829	GO:0000122|GO:0030154|GO:0030522|GO:0006355|GO:0006357|GO:0048856	Biological Process	GOA,uniprot	C.elegans
P91857	GO:0045176|GO:0030100|GO:0006898|GO:0009306|GO:0006897|GO:0099525|GO:0009792|GO:0090386|GO:0008104|GO:0006886	Biological Process	GOA,uniprot	C.elegans
P91859	GO:0016358|GO:0000226|GO:0031114|GO:0007409	Biological Process	GOA,uniprot	C.elegans
P91863	GO:0016486|GO:2000292|GO:1905885|GO:0045887|GO:0030421|GO:2000748|GO:1904731|GO:0010877|GO:0035418|GO:0040011|GO:0061837|GO:0006508|GO:0040017|GO:2000294	Biological Process	GOA,uniprot	C.elegans
P91870	GO:0007098|GO:0051298|GO:0090222|GO:0000226|GO:0009792|GO:0090307|GO:0007099|GO:0071539|GO:0007049|GO:0008104|GO:0040025	Biological Process	GOA,uniprot	C.elegans
P91871	GO:0006633|GO:0032787|GO:0006631|GO:0008152|GO:0009058	Biological Process	GOA,uniprot	C.elegans
P91910	GO:0001966|GO:1905792|GO:0000226|GO:1905789|GO:0000278|GO:0007017|GO:0007638|GO:0009612|GO:0050976	Biological Process	GOA,uniprot	C.elegans
P92172	GO:0040024|GO:0071321|GO:0043051|GO:0043053|GO:0008340|GO:0010628|GO:1903998|GO:1905910|GO:0010629|GO:0016045|GO:0009266|GO:0032490|GO:0060395|GO:0050829|GO:0007179|GO:0071444|GO:0010862|GO:0061065|GO:0061067|GO:0045944|GO:0030536	Biological Process	GOA,uniprot	C.elegans
P92186	GO:0031054|GO:0001708|GO:0010629|GO:0006511|GO:0007549|GO:0042659|GO:0042551|GO:0002119|GO:2000635|GO:0040034	Biological Process	GOA,uniprot	C.elegans
P92199	GO:0010172|GO:0030866|GO:1905905|GO:0031032|GO:1901888|GO:0030154|GO:0008360|GO:0000281|GO:0016310|GO:0007266|GO:0009792|GO:0002119|GO:0060465|GO:0006468|GO:0018107|GO:0048477|GO:0048598	Biological Process	GOA,uniprot	C.elegans
P98060	GO:0006508|GO:0018996|GO:0042338	Biological Process	GOA,uniprot	C.elegans
Q01608	GO:0050435|GO:0061024|GO:0006509|GO:0006816|GO:0042987|GO:0030154|GO:0007283|GO:0007220|GO:0007219|GO:0007286|GO:0006996|GO:0043066|GO:0008104|GO:0048515|GO:0016485	Biological Process	GOA,uniprot	C.elegans
Q01630	GO:0030334|GO:0007399|GO:0008045|GO:0038007|GO:0061643|GO:0097374|GO:1905815|GO:0030951|GO:0030950|GO:0031115|GO:0006208|GO:0007411	Biological Process	GOA,uniprot	C.elegans
Q02328	GO:0007624|GO:0030421|GO:0006897|GO:0048268|GO:0032502|GO:0007015|GO:0007269|GO:0008104	Biological Process	GOA,uniprot	C.elegans
Q02330	GO:0009791|GO:0009653|GO:0045138|GO:0110039|GO:0040018|GO:0030154|GO:0030307|GO:0042661|GO:0060395|GO:0060465|GO:0006357|GO:0051239|GO:0030509|GO:0050793|GO:0090597|GO:0006355	Biological Process	GOA,uniprot	C.elegans
Q03206	GO:0010172|GO:0030334|GO:0006909|GO:1903356|GO:0008045|GO:0007399|GO:0045138|GO:0038007|GO:0031103|GO:0007369|GO:0001764|GO:0061643|GO:0032228|GO:0008360|GO:0060326|GO:0016477|GO:1905815|GO:0097628|GO:0010171|GO:0070986|GO:1901076|GO:0048846|GO:0007264|GO:0002119|GO:0007015|GO:0030950|GO:0033563|GO:0031115|GO:0030865|GO:0048598|GO:0043652|GO:0006996|GO:0048812|GO:0050764|GO:0007165|GO:0032956|GO:…	Biological Process	GOA,uniprot	C.elegans
Q03345	GO:0018991|GO:0040026|GO:0009791|GO:0030431|GO:0060279|GO:0030539|GO:0031129|GO:0040025|GO:0002119|GO:0030728|GO:0042659|GO:0007173	Biological Process	GOA,uniprot	C.elegans
Q03412	GO:0006811|GO:0043051|GO:0090325|GO:0034609|GO:1902847|GO:0034220|GO:0018991|GO:1903351|GO:0016264|GO:0072347|GO:0040011|GO:1902435	Biological Process	GOA,uniprot	C.elegans
Q03563	GO:0009792|GO:0016310|GO:0018105|GO:0006468|GO:0000245|GO:0050684	Biological Process	GOA,uniprot	C.elegans
Q03565	GO:0006974|GO:0009792|GO:0006281|GO:0007059|GO:0051276|GO:0010165	Biological Process	GOA,uniprot	C.elegans
Q03569	GO:0040001|GO:0007097|GO:0051301|GO:0000022|GO:0008277|GO:0007049	Biological Process	GOA,uniprot	C.elegans
Q03571	GO:0030154|GO:0051321|GO:0007283|GO:0006417|GO:0006412|GO:2000766	Biological Process	GOA,uniprot	C.elegans
Q03600	GO:0007229|GO:0007160|GO:1903356|GO:0007399|GO:0045138|GO:0009887|GO:0001764|GO:0007413|GO:0008078|GO:0032228|GO:0098609|GO:0010171|GO:0033627|GO:0007155|GO:0002119|GO:0033631	Biological Process	GOA,uniprot	C.elegans
Q03603	GO:0042048|GO:0048169|GO:0046834|GO:0046339|GO:0035556|GO:0007165|GO:0043052|GO:0007205|GO:0016310	Biological Process	GOA,uniprot	C.elegans
Q03611	GO:0006811|GO:0042048|GO:0070482|GO:0003031|GO:0007399|GO:0010754|GO:0071805|GO:0010628|GO:0040010|GO:0055085|GO:0050907|GO:0007635|GO:0030516|GO:0006935|GO:0009454|GO:0007602|GO:0006813|GO:0019722|GO:0043052|GO:0007199|GO:0098655|GO:0045664|GO:0045944|GO:0055093|GO:0048812|GO:0040040|GO:0048609	Biological Process	GOA,uniprot	C.elegans
Q03614	GO:0090326|GO:0071419|GO:0015874|GO:0006821|GO:0090494|GO:1902476|GO:0090327|GO:0035725|GO:0015837|GO:1905803|GO:0051583|GO:0006836|GO:1905847	Biological Process	GOA,uniprot	C.elegans
Q04833	GO:0042395|GO:0030334|GO:0015918|GO:0040017|GO:0040018|GO:0002119|GO:0006897	Biological Process	GOA,uniprot	C.elegans
Q05062	GO:0040001|GO:0009653|GO:0110039|GO:0051301|GO:0006897|GO:0060562|GO:0051130|GO:0000132|GO:0007264|GO:0007015|GO:0007049|GO:1903358|GO:0006996|GO:2000370|GO:0032970|GO:0007163|GO:0032488	Biological Process	GOA,uniprot	C.elegans
Q06561	GO:0060279|GO:0048644|GO:0030239|GO:0046716|GO:0009888|GO:0009887|GO:1905905|GO:0007517|GO:0030154|GO:0016477|GO:0009792|GO:0031581|GO:0007005|GO:0060465|GO:0002119|GO:0040011|GO:0060298|GO:0040017|GO:0048856|GO:0008543	Biological Process	GOA,uniprot	C.elegans
Q07292	GO:0000165|GO:0006950|GO:0001708|GO:0000003|GO:0030154|GO:0051321|GO:0007265|GO:0016310|GO:0002119|GO:0050830|GO:0006468|GO:0048477|GO:0007165|GO:0040025	Biological Process	GOA,uniprot	C.elegans
Q07749	GO:0030042|GO:0009792|GO:0030838|GO:0030240|GO:0040011|GO:0044087|GO:0030043|GO:0051014|GO:0051128	Biological Process	GOA,uniprot	C.elegans
Q07750	GO:0030042|GO:0009792|GO:0071689|GO:0030838|GO:0030240|GO:0040011|GO:0044087|GO:0030043|GO:0051014|GO:0051128	Biological Process	GOA,uniprot	C.elegans
Q09228	GO:0030334|GO:0009786|GO:0045138|GO:0001708|GO:0016055|GO:0010171|GO:0008544|GO:0018991|GO:0009792|GO:0007155|GO:0031581|GO:0007498|GO:0002119|GO:0006357|GO:0060290|GO:0006355|GO:0045892|GO:0007163	Biological Process	GOA,uniprot	C.elegans
Q09232	GO:0070588|GO:0019953|GO:0002115|GO:0045087|GO:0030728	Biological Process	GOA,uniprot	C.elegans
Q09248	GO:0007017|GO:0035047|GO:0035046|GO:0007097|GO:0007052|GO:0007059|GO:0000132	Biological Process	GOA,uniprot	C.elegans
Q09260	GO:0045944|GO:0045893|GO:2000648|GO:0042661|GO:0007219	Biological Process	GOA,uniprot	C.elegans
Q09274	GO:0006811|GO:0006814|GO:0007517|GO:0030154|GO:0035725|GO:0015693|GO:0006816	Biological Process	GOA,uniprot	C.elegans
Q09275	GO:0051091|GO:0008340|GO:0042307|GO:0016925|GO:0034514|GO:0016926|GO:0006508|GO:0045087	Biological Process	GOA,uniprot	C.elegans
Q09276	GO:0007399|GO:1990138|GO:0003391	Biological Process	GOA,uniprot	C.elegans
Q09293	GO:0034585|GO:0034587|GO:0031047|GO:0051301|GO:0051306|GO:0040016|GO:0009792|GO:0051984|GO:0006260|GO:0007049|GO:0007059|GO:0051781	Biological Process	GOA,uniprot	C.elegans
Q09298	GO:0080090|GO:0090141|GO:0060255|GO:0034599|GO:0050896|GO:0042981|GO:0016310|GO:0000422|GO:0048846|GO:0007005|GO:0031398|GO:0006468|GO:0034976|GO:0051171|GO:0007411	Biological Process	GOA,uniprot	C.elegans
Q09309	GO:0012501|GO:0018991|GO:0060290|GO:0006325|GO:0051568|GO:0007281|GO:0070828	Biological Process	GOA,uniprot	C.elegans
Q09312	GO:0010608|GO:0007548|GO:0017148|GO:0030154	Biological Process	GOA,uniprot	C.elegans
Q09314	GO:0000281|GO:0051301|GO:0008595|GO:0007049	Biological Process	GOA,uniprot	C.elegans
Q09349	GO:0000209|GO:0032436|GO:0035519|GO:0030433|GO:0008340|GO:0019538|GO:0006511|GO:0070936|GO:0016567|GO:0051865	Biological Process	GOA,uniprot	C.elegans
Q09353	GO:0006508|GO:0009792|GO:1904333|GO:0032880|GO:0016926	Biological Process	GOA,uniprot	C.elegans
Q09357	GO:1901360|GO:0007098|GO:0080009|GO:0006725|GO:0051301|GO:0051321|GO:0070475|GO:0048025|GO:0009792|GO:0044238|GO:0046483|GO:0007049|GO:0010608|GO:0032259|GO:0034641|GO:0040025	Biological Process	GOA,uniprot	C.elegans
Q09363	GO:0050650|GO:0000003|GO:0018991|GO:0009792|GO:0007286|GO:0002009|GO:0005975|GO:0060465|GO:0030206|GO:0040025	Biological Process	GOA,uniprot	C.elegans
Q09373	GO:0009949|GO:1905786|GO:1990949|GO:0051301|GO:0040038|GO:1904668|GO:0051321|GO:0031145|GO:0008356|GO:0007049	Biological Process	GOA,uniprot	C.elegans
Q09388	GO:0009410|GO:0007187|GO:0098664|GO:0007186|GO:0007165|GO:0007271|GO:0032223|GO:0007197	Biological Process	GOA,uniprot	C.elegans
Q09406	GO:0042078|GO:0016236|GO:0035973|GO:0006914|GO:0000045|GO:0050830|GO:0008152|GO:0006497|GO:0036093	Biological Process	GOA,uniprot	C.elegans
Q09433	GO:0008340	Biological Process	GOA,uniprot	C.elegans
Q09435	GO:1902074|GO:0010038|GO:0007635|GO:0035556|GO:0006935|GO:0035864|GO:0010226|GO:0006182|GO:0006468|GO:0007168|GO:0009190	Biological Process	GOA,uniprot	C.elegans
Q09436	GO:0032880	Biological Process	GOA,uniprot	C.elegans
Q09437	GO:0007276|GO:0040019|GO:0016310|GO:0006468|GO:0007346	Biological Process	GOA,uniprot	C.elegans
Q09457	GO:0048856|GO:0042338|GO:0040002	Biological Process	GOA,uniprot	C.elegans
Q09459	GO:1904491|GO:0097500|GO:0030030|GO:0006935|GO:1905515|GO:0022615|GO:0060271	Biological Process	GOA,uniprot	C.elegans
Q09460	GO:0060179|GO:0007166|GO:0010628|GO:0006874|GO:0007186|GO:0007188|GO:0007189|GO:0031987|GO:0040011|GO:0045762|GO:0030431|GO:0007165|GO:0035641	Biological Process	GOA,uniprot	C.elegans
Q09463	GO:0055002|GO:0018996|GO:0006511|GO:0040039|GO:0071712|GO:0016567	Biological Process	GOA,uniprot	C.elegans
Q09474	GO:0019442|GO:0019441|GO:0006569	Biological Process	GOA,uniprot	C.elegans
Q09476	GO:0043050|GO:0061061|GO:0002119	Biological Process	GOA,uniprot	C.elegans
Q09477	GO:0030071|GO:0006915|GO:0009408|GO:2000045|GO:0007399|GO:2000781|GO:0051321|GO:0006338|GO:2000819	Biological Process	GOA,uniprot	C.elegans
Q09488	GO:0051457|GO:0040024|GO:0045138|GO:0009953|GO:0000003|GO:0040018|GO:0007178|GO:0022604|GO:0016310|GO:0030155|GO:0071363|GO:0050832|GO:0030511|GO:0050830|GO:0006468|GO:0030509|GO:0045732|GO:0045944|GO:0045087	Biological Process	GOA,uniprot	C.elegans
Q09490	GO:0040024|GO:0012501|GO:0000045|GO:0008340|GO:0098792|GO:0009408|GO:0070266|GO:0001778|GO:0006995|GO:0097237|GO:2000786|GO:0016236|GO:0000422|GO:0050830|GO:0006914	Biological Process	GOA,uniprot	C.elegans
Q09496	GO:0040001|GO:0030866|GO:0051653|GO:0045931|GO:0000082|GO:0030590|GO:0007049|GO:0000916	Biological Process	GOA,uniprot	C.elegans
Q09499	GO:0030968|GO:0070059|GO:0035966|GO:0036498|GO:0006990|GO:0090502|GO:0016310|GO:0090501|GO:0006986|GO:0090305|GO:0001666|GO:1990440|GO:0006397|GO:0002119|GO:0006468|GO:0008152|GO:0034976	Biological Process	GOA,uniprot	C.elegans
Q09500	GO:0007040|GO:0006909|GO:0055085|GO:0015811|GO:1902475	Biological Process	GOA,uniprot	C.elegans
Q09510	GO:0010172|GO:0009791|GO:0000281|GO:0008104|GO:0030010|GO:0007110|GO:0040011|GO:0002119	Biological Process	GOA,uniprot	C.elegans
Q09517	GO:0008202|GO:0006694|GO:0000003|GO:0006633|GO:0018996|GO:0030497|GO:0042303|GO:0008210|GO:0009792|GO:0006631|GO:0008209|GO:0032350|GO:0042759|GO:0030540|GO:0006629|GO:0045197	Biological Process	GOA,uniprot	C.elegans
Q09525	GO:0006974|GO:0006302|GO:0006281|GO:0070212	Biological Process	GOA,uniprot	C.elegans
Q09543	GO:0006470|GO:0007052|GO:0009792|GO:0098534|GO:0046627|GO:0040028	Biological Process	GOA,uniprot	C.elegans
Q09545	GO:0022904|GO:0006099|GO:0009060	Biological Process	GOA,uniprot	C.elegans
Q09555	GO:0060179|GO:0045944|GO:0050829|GO:0030182|GO:0010468|GO:0042427|GO:0006355|GO:0006357	Biological Process	GOA,uniprot	C.elegans
Q09566	GO:0000003|GO:0040015|GO:0030514|GO:0032876|GO:0040010|GO:0042661	Biological Process	GOA,uniprot	C.elegans
Q09591	GO:0045132|GO:0110039|GO:0010629|GO:0042464|GO:0051301|GO:0051321|GO:0051276|GO:0000070|GO:0009792|GO:0030261|GO:0007076|GO:0007049|GO:0016043	Biological Process	GOA,uniprot	C.elegans
Q09600	GO:0032889|GO:0042144|GO:0015031|GO:0006904|GO:0007033|GO:0016192|GO:0099022|GO:0007032|GO:0048284|GO:0006886	Biological Process	GOA,uniprot	C.elegans
Q09601	GO:0006913|GO:0051028|GO:0006607|GO:0015031|GO:0051301|GO:0009792|GO:0007096|GO:0006997|GO:0007049|GO:0006999	Biological Process	GOA,uniprot	C.elegans
Q09604	GO:0048598|GO:0007567|GO:0006355|GO:0007626|GO:0006357	Biological Process	GOA,uniprot	C.elegans
Q09614	GO:0018996|GO:0051301|GO:0045879|GO:0007049	Biological Process	GOA,uniprot	C.elegans
Q09624	GO:0060179|GO:1902435|GO:0034606|GO:0070588|GO:0007617|GO:0007610|GO:0034608|GO:0050982	Biological Process	GOA,uniprot	C.elegans
Q09639	GO:0042048|GO:1902074|GO:2001259|GO:0009966|GO:0040010|GO:0006972|GO:0042429|GO:0007186|GO:0006935|GO:0050896|GO:0016310|GO:0060160|GO:0006468|GO:0040017|GO:0050921|GO:0007165|GO:1901046	Biological Process	GOA,uniprot	C.elegans
Q09646	GO:0000122|GO:0008340|GO:0006338|GO:0006325|GO:0006351|GO:2000045|GO:0006357|GO:0030071|GO:0045893|GO:0045944|GO:2000781|GO:2000819	Biological Process	GOA,uniprot	C.elegans
Q09647	GO:0018095|GO:0000226|GO:0019098|GO:0034606|GO:0036211	Biological Process	GOA,uniprot	C.elegans
Q09961	GO:0030182|GO:0009786|GO:0007399|GO:0040010|GO:0000003|GO:0001764|GO:0010171|GO:0018991|GO:0002119|GO:0040011|GO:0014018|GO:0007423|GO:0050767|GO:0006357|GO:0045664|GO:0045944	Biological Process	GOA,uniprot	C.elegans
Q09967	GO:0030703|GO:1903078|GO:0007338|GO:1904778	Biological Process	GOA,uniprot	C.elegans
Q09969	GO:0043065|GO:0008340|GO:0051726|GO:0000422|GO:0019222|GO:0097345|GO:0006914|GO:0043067|GO:2001272|GO:0006915	Biological Process	GOA,uniprot	C.elegans
Q09990	GO:0000209|GO:0010826|GO:0008285|GO:0051726|GO:0051301|GO:0006511|GO:0031647|GO:0061136|GO:0007049|GO:0006508|GO:0048812	Biological Process	GOA,uniprot	C.elegans
Q09EF7	GO:0030030|GO:0060271	Biological Process	GOA,uniprot	C.elegans
Q0G819	GO:0040024|GO:0042048|GO:0008340|GO:0006972|GO:0006470|GO:0010446|GO:0097720|GO:0007635|GO:0034606|GO:0006935|GO:0006897|GO:0019722|GO:0007610|GO:0043052|GO:0008355|GO:0070262|GO:0010468|GO:0097499|GO:0040040|GO:0034608	Biological Process	GOA,uniprot	C.elegans
Q0G825	GO:0009786	Biological Process	GOA,uniprot	C.elegans
Q0G838	GO:0042073|GO:1905515|GO:0060271	Biological Process	GOA,uniprot	C.elegans
Q10007	GO:1905905|GO:0045944|GO:0051091|GO:0110043|GO:0060465|GO:1904000	Biological Process	GOA,uniprot	C.elegans
Q10038	GO:0008340|GO:1903854|GO:0006470|GO:1900182|GO:1903753|GO:0046686|GO:0043409|GO:0006986|GO:1900426|GO:0046329|GO:0002119|GO:0001933|GO:1900180|GO:0016311|GO:1900425|GO:0030163|GO:1900181|GO:0046688|GO:0048692	Biological Process	GOA,uniprot	C.elegans
Q10051	GO:0000398|GO:0006974|GO:0016567|GO:0006281|GO:0008380|GO:0030154|GO:0006397|GO:0071028|GO:0070534	Biological Process	GOA,uniprot	C.elegans
Q10122	GO:0043553|GO:0048284|GO:0045022|GO:2000643|GO:0016197	Biological Process	GOA,uniprot	C.elegans
Q10128	GO:0040017|GO:0050893|GO:0097400	Biological Process	GOA,uniprot	C.elegans
Q10459	GO:0045165|GO:1905485|GO:0030182|GO:0097402|GO:0030010|GO:0001764|GO:0016055|GO:1904936|GO:0048557|GO:0070986|GO:0060070|GO:0097475|GO:0048598|GO:0045167|GO:0001714|GO:0000132|GO:0048699	Biological Process	GOA,uniprot	C.elegans
Q10572	GO:0000366|GO:0000381|GO:0007399|GO:0007538|GO:0010629|GO:0042464|GO:0030154|GO:0007548|GO:0007617|GO:0016071|GO:0010468	Biological Process	GOA,uniprot	C.elegans
Q10574	GO:0014014|GO:0007399|GO:0045138|GO:0030154|GO:0051179|GO:0048663|GO:0021780|GO:0009792|GO:0061564|GO:0007423|GO:0048665|GO:0045944|GO:0048666|GO:0003398	Biological Process	GOA,uniprot	C.elegans
Q10576	GO:0010172|GO:0040018|GO:0009792|GO:0043412|GO:0019511|GO:0018401|GO:0042338|GO:0040002	Biological Process	GOA,uniprot	C.elegans
Q10651	GO:0042395|GO:0030154|GO:0002119|GO:0007417|GO:0007399|GO:0007409|GO:0010171	Biological Process	GOA,uniprot	C.elegans
Q10653	GO:0022414|GO:0001934|GO:0001556|GO:0051301|GO:0000278|GO:0044772|GO:0000079|GO:0007049	Biological Process	GOA,uniprot	C.elegans
Q10654	GO:0007098|GO:0022414|GO:0045144|GO:0051383|GO:0045138|GO:0045842|GO:0035046|GO:0000278|GO:0051301|GO:0051321|GO:0051445|GO:0000070|GO:0001556|GO:0007049|GO:0001934|GO:0044772|GO:0000079	Biological Process	GOA,uniprot	C.elegans
Q10655	GO:0000122|GO:0045165|GO:0008340|GO:0030856|GO:0030154|GO:0007492|GO:0050829|GO:0002119|GO:0006357|GO:1902097|GO:0045944|GO:0010468|GO:0045087|GO:0006355|GO:0007586	Biological Process	GOA,uniprot	C.elegans
Q10656	GO:0033674|GO:0046716|GO:0048546|GO:0031344|GO:0007517|GO:0016477|GO:0016310|GO:0018991|GO:0031647|GO:0002119|GO:0006468|GO:0007169|GO:0008543	Biological Process	GOA,uniprot	C.elegans
Q10657	GO:0046166|GO:0006094|GO:0045454|GO:0019563|GO:0008340|GO:0006096	Biological Process	GOA,uniprot	C.elegans
Q10658	GO:0042953|GO:0040024|GO:0000003|GO:0030030|GO:0046662|GO:0043051|GO:0007635|GO:0007631|GO:0007399|GO:0015031|GO:0040011|GO:0010171|GO:0030517|GO:0060271	Biological Process	GOA,uniprot	C.elegans
Q10661	GO:0042464|GO:0060290|GO:0040014|GO:0040011|GO:0045138	Biological Process	GOA,uniprot	C.elegans
Q10664	GO:0000165|GO:0030154|GO:0051321|GO:0007265|GO:0016310|GO:0050830|GO:0006468|GO:0048477|GO:0040025	Biological Process	GOA,uniprot	C.elegans
Q10665	GO:0016571|GO:0010629|GO:0010468	Biological Process	GOA,uniprot	C.elegans
Q10666	GO:0009880|GO:0007501|GO:0051782|GO:0061853|GO:0009786|GO:0007500|GO:0010628|GO:0010629|GO:0016055|GO:2000746|GO:0008356|GO:0040026|GO:0010085|GO:0060070|GO:0042659|GO:0043282|GO:0006357|GO:2000647|GO:0045944|GO:0045893|GO:0001709|GO:0045892|GO:0035262	Biological Process	GOA,uniprot	C.elegans
Q10669	GO:0042176|GO:0050830|GO:0006357|GO:0010628	Biological Process	GOA,uniprot	C.elegans
Q10916	GO:0006685|GO:0046513|GO:0006665|GO:0006629|GO:0008152	Biological Process	GOA,uniprot	C.elegans
Q10925	GO:0035194|GO:0007169|GO:0030154|GO:0045087|GO:0031047|GO:0006468|GO:0016310	Biological Process	GOA,uniprot	C.elegans
Q10929	GO:0001764|GO:2000370|GO:0048858|GO:0016477|GO:0097091|GO:0099140|GO:1901076	Biological Process	GOA,uniprot	C.elegans
Q10931	GO:0016236|GO:0000422|GO:0006501|GO:0001778|GO:0006914|GO:0000045|GO:0044804|GO:0008340|GO:0006497|GO:0098792|GO:0097237	Biological Process	GOA,uniprot	C.elegans
Q10943	GO:0007276|GO:0016192|GO:0009792|GO:0048259|GO:1904748|GO:0007005|GO:0015031|GO:0048599|GO:0006886	Biological Process	GOA,uniprot	C.elegans
Q10953	GO:0010172|GO:1903224|GO:0051782|GO:0071902|GO:0044332|GO:0061031|GO:1904787|GO:1900182|GO:0016055|GO:0098609|GO:0043433|GO:0042661|GO:0010085|GO:0070986|GO:0060070|GO:0007492|GO:0045995|GO:1903226|GO:0009792|GO:0007155|GO:0043282|GO:0031334|GO:0032880|GO:0009949|GO:0045944|GO:0045860|GO:0001934|GO:0045167|GO:0001714|GO:0051781|GO:0000132	Biological Process	GOA,uniprot	C.elegans
Q11094	GO:0007501|GO:0045944|GO:0045893|GO:0030154|GO:0032502|GO:0072327|GO:0006357	Biological Process	GOA,uniprot	C.elegans
Q11098	GO:0072756|GO:0051584|GO:1902883	Biological Process	GOA,uniprot	C.elegans
Q11107	GO:0000003|GO:0040027|GO:0045944	Biological Process	GOA,uniprot	C.elegans
Q11176	GO:0030042|GO:0040012|GO:0071689|GO:0030240|GO:0040011|GO:0045214|GO:0030837|GO:0030836	Biological Process	GOA,uniprot	C.elegans
Q11179	GO:0030030|GO:0000165|GO:0090494|GO:1904491|GO:0035556|GO:0016310|GO:1902017|GO:0007610|GO:0006468	Biological Process	GOA,uniprot	C.elegans
Q11184	GO:0048841|GO:0030334|GO:0009887|GO:0010628|GO:0030154|GO:0002119|GO:0008284|GO:0001934|GO:0031345|GO:0008543	Biological Process	GOA,uniprot	C.elegans
Q11186	GO:0055088|GO:0016042|GO:0006629|GO:0019433	Biological Process	GOA,uniprot	C.elegans
Q11193	GO:0030334|GO:0040015|GO:0030154|GO:0002119|GO:0007399|GO:0006355|GO:0045892|GO:0007411|GO:0048665|GO:0009952	Biological Process	GOA,uniprot	C.elegans
Q17328	GO:0006811|GO:0060079|GO:0060078|GO:0034220|GO:0006821|GO:1902476	Biological Process	GOA,uniprot	C.elegans
Q17335	GO:0046294|GO:0006066|GO:0006069|GO:0008152	Biological Process	GOA,uniprot	C.elegans
Q17336	GO:0007369|GO:0000398|GO:0042078|GO:0008380|GO:0030154|GO:0006397	Biological Process	GOA,uniprot	C.elegans
Q17339	GO:2000623|GO:0030716|GO:0010629|GO:0048024|GO:0030154|GO:0051321|GO:0006417|GO:0060282|GO:2000196|GO:0048477|GO:0010608|GO:0010468|GO:1905936|GO:0017148	Biological Process	GOA,uniprot	C.elegans
Q17345	GO:0031047|GO:0090503|GO:0006417|GO:0043928|GO:0000289|GO:0006402|GO:0048477|GO:0032968	Biological Process	GOA,uniprot	C.elegans
Q17353	GO:0040001|GO:0030010|GO:0007506|GO:0007369|GO:0051301|GO:0030154|GO:0008356|GO:0000226|GO:0007155|GO:0007338|GO:0008406|GO:0007049|GO:0009949|GO:0051660|GO:0045197|GO:0007163|GO:0008104|GO:0000132	Biological Process	GOA,uniprot	C.elegans
Q17381	GO:0009653|GO:0008340|GO:0030154|GO:0061771|GO:1903935|GO:0060465|GO:0016239|GO:0006357|GO:0060573|GO:0048598|GO:0045944|GO:0006355|GO:0045727	Biological Process	GOA,uniprot	C.elegans
Q17388	GO:0031268|GO:0007009|GO:0030154|GO:0097723|GO:0061025|GO:0007283	Biological Process	GOA,uniprot	C.elegans
Q17389	GO:0045930|GO:0043065|GO:0008340|GO:0008361|GO:0010826|GO:0090128|GO:0000003|GO:0008285|GO:0051301|GO:0006511|GO:0042594|GO:0031647|GO:0009792|GO:0043518|GO:0002119|GO:0007049|GO:0031146|GO:0016567|GO:0043066	Biological Process	GOA,uniprot	C.elegans
Q17390	GO:0008595|GO:0019102|GO:0051232|GO:0030238|GO:0051301|GO:0036369|GO:0006511|GO:0051759|GO:0042078|GO:0030261|GO:1902104|GO:0019100|GO:0007049|GO:0031146|GO:0016567|GO:0031145|GO:0008104	Biological Process	GOA,uniprot	C.elegans
Q17391	GO:0071688|GO:0000209|GO:0016567|GO:0006511|GO:0010623|GO:0030163	Biological Process	GOA,uniprot	C.elegans
Q17423	GO:0006972|GO:0035082|GO:0000226|GO:0007600|GO:0030030|GO:0006935|GO:1905515	Biological Process	GOA,uniprot	C.elegans
Q17430	GO:0008380|GO:0000463|GO:0006397|GO:0006396	Biological Process	GOA,uniprot	C.elegans
Q17446	GO:0012501|GO:0000165|GO:0018105|GO:0010628|GO:0009408|GO:0000302|GO:0006972|GO:1900182|GO:0035556|GO:0000303|GO:0016310|GO:0038066|GO:1900426|GO:0050832|GO:0006970|GO:0050829|GO:0093002|GO:0050830|GO:0006468|GO:0035095|GO:1902236|GO:1902097|GO:0071248|GO:0045944|GO:0045087|GO:0034976|GO:0006979	Biological Process	GOA,uniprot	C.elegans
Q17449	GO:0016042|GO:0006629|GO:0048680|GO:0009062	Biological Process	GOA,uniprot	C.elegans
Q17551	GO:0048841|GO:1902230|GO:0048843|GO:0051965|GO:1905812|GO:0090128|GO:1903753|GO:0008582|GO:0006511|GO:1905815|GO:0010171|GO:0030517|GO:0043409|GO:1905608|GO:0018991|GO:0031647|GO:0048681|GO:0046329|GO:0050807|GO:0019222|GO:0040011|GO:1905490|GO:1905606|GO:0033563|GO:1905868|GO:0016567|GO:1905869|GO:0007411|GO:1905489|GO:0048692	Biological Process	GOA,uniprot	C.elegans
Q17569	GO:0006508|GO:0051964	Biological Process	GOA,uniprot	C.elegans
Q17595	GO:0006972|GO:0065003|GO:0055088|GO:0042073|GO:0043053|GO:0045184|GO:0008306|GO:0048609|GO:0070507|GO:0006935|GO:1905515|GO:0060271	Biological Process	GOA,uniprot	C.elegans
Q17602	GO:0006405|GO:1990001|GO:0051028|GO:0006606|GO:0015031|GO:1900118	Biological Process	GOA,uniprot	C.elegans
Q17604	GO:1900182|GO:0034090|GO:0034089|GO:1900181	Biological Process	GOA,uniprot	C.elegans
Q17607	GO:0006370|GO:0010628|GO:0006470|GO:0006397|GO:0008152|GO:0098507|GO:0016311	Biological Process	GOA,uniprot	C.elegans
Q17635	GO:0030334|GO:0051301|GO:0051321|GO:0008608|GO:0051315|GO:1905342|GO:0007079|GO:1905561|GO:0007049|GO:1903394|GO:1901970|GO:0035262|GO:0034501	Biological Process	GOA,uniprot	C.elegans
Q17667	GO:0071786|GO:0048489|GO:0007416|GO:0007268|GO:0046662|GO:0050803|GO:0032880|GO:0007626	Biological Process	GOA,uniprot	C.elegans
Q17695	GO:1905824|GO:0007094|GO:0051301|GO:0090268|GO:0008608|GO:1905342|GO:0007079|GO:0000070|GO:0009792|GO:0010696|GO:1905561|GO:0007049|GO:1902423|GO:0007059|GO:1901970|GO:0034501	Biological Process	GOA,uniprot	C.elegans
Q17745	GO:0042395|GO:0098869|GO:0045454	Biological Process	GOA,uniprot	C.elegans
Q17770	GO:0030968|GO:0043412|GO:0006457|GO:0034976|GO:0018401|GO:0080058	Biological Process	GOA,uniprot	C.elegans
Q17800	GO:0006508|GO:1903746|GO:0031648|GO:0043410|GO:1905941|GO:0006897|GO:0002164|GO:0031103	Biological Process	GOA,uniprot	C.elegans
Q17802	GO:0030703|GO:0009792|GO:0051301|GO:0032465|GO:0000281|GO:0007049	Biological Process	GOA,uniprot	C.elegans
Q17850	GO:0050770|GO:0010172|GO:0007399|GO:0008045|GO:0035556|GO:0016477|GO:0016310|GO:0040039|GO:0043408|GO:0031581|GO:0002119|GO:0006468|GO:0048598|GO:0035262	Biological Process	GOA,uniprot	C.elegans
Q17860	GO:0007271|GO:0040013|GO:2000292|GO:0046834|GO:0035556|GO:0016310|GO:0046339|GO:0032094|GO:0007210|GO:0046662|GO:0040012|GO:0007165|GO:0007205|GO:0007212	Biological Process	GOA,uniprot	C.elegans
Q17880	GO:0008340|GO:0009410|GO:0043050|GO:0043054|GO:0030421|GO:0045333|GO:0040039|GO:0033108|GO:0008406|GO:0002119|GO:0048598|GO:0006120	Biological Process	GOA,uniprot	C.elegans
Q17941	GO:1902074|GO:0002376|GO:0018105|GO:0008340|GO:0008582|GO:0007635|GO:0035556|GO:0006935|GO:0016310|GO:0008286|GO:0006468|GO:0018107|GO:0010468|GO:0042771|GO:0045087	Biological Process	GOA,uniprot	C.elegans
Q17958	GO:1903358|GO:0060562|GO:0043406|GO:2001137|GO:0043547|GO:0007029	Biological Process	GOA,uniprot	C.elegans
Q17963	GO:0012501|GO:0060290|GO:0006325|GO:0051568|GO:0031047|GO:0008340	Biological Process	GOA,uniprot	C.elegans
Q17990	GO:0009411|GO:0007626|GO:0007186|GO:0046957|GO:0050896|GO:0007602|GO:0009637|GO:0050909|GO:0070141|GO:0007165|GO:0009785	Biological Process	GOA,uniprot	C.elegans
Q18007	GO:0007187|GO:0098664|GO:0007186|GO:0007165|GO:0007271|GO:0007197	Biological Process	GOA,uniprot	C.elegans
Q18014	GO:0006486|GO:0005975|GO:0036066|GO:0006004|GO:0006493|GO:0007219	Biological Process	GOA,uniprot	C.elegans
Q18020	GO:0006508|GO:0008219	Biological Process	GOA,uniprot	C.elegans
Q18100	GO:0009792|GO:0098609|GO:0000132|GO:0003384|GO:0042074|GO:0007411	Biological Process	GOA,uniprot	C.elegans
Q18120	GO:0006811|GO:0006813|GO:0030322|GO:0040011|GO:0071805|GO:0006936	Biological Process	GOA,uniprot	C.elegans
Q18163	GO:0007169|GO:0030154|GO:0045087|GO:0007399|GO:0008045|GO:0006468|GO:0048680	Biological Process	GOA,uniprot	C.elegans
Q18212	GO:0000398|GO:0008340|GO:0010628|GO:0006406|GO:0071028|GO:0006397|GO:0008380	Biological Process	GOA,uniprot	C.elegans
Q18221	GO:0060290|GO:0006325|GO:0051568|GO:0032259|GO:0008340|GO:0006338	Biological Process	GOA,uniprot	C.elegans
Q18223	GO:0040024|GO:1900075|GO:0008340|GO:0051965|GO:0090128|GO:1900182|GO:0010629|GO:0008582|GO:0006511|GO:0060386|GO:0045887|GO:0010212|GO:0030517|GO:0048681|GO:0043518|GO:0043161|GO:1900073|GO:0016567|GO:0043066	Biological Process	GOA,uniprot	C.elegans
Q18234	GO:1904068|GO:0030431|GO:0007631|GO:0007218	Biological Process	GOA,uniprot	C.elegans
Q18235	GO:0051642|GO:0034090|GO:0050821|GO:0051307|GO:0051301|GO:0051321|GO:0051306|GO:0051298|GO:0000281|GO:0007049|GO:0034088|GO:0060471|GO:0040038	Biological Process	GOA,uniprot	C.elegans
Q18237	GO:0006974|GO:0006281|GO:0006310|GO:0051321|GO:0010705|GO:0006260|GO:0000724	Biological Process	GOA,uniprot	C.elegans
Q18239	GO:0001708|GO:0048546|GO:0060069|GO:0016055|GO:0035556|GO:0048468|GO:0048557|GO:0008356|GO:0070986|GO:0060070|GO:0048598|GO:0001714|GO:0035262|GO:0008104|GO:0000132	Biological Process	GOA,uniprot	C.elegans
Q18248	GO:0098883|GO:0007548|GO:0006355|GO:0006357	Biological Process	GOA,uniprot	C.elegans
Q18250	GO:0043407|GO:1900194|GO:0006357|GO:0060280	Biological Process	GOA,uniprot	C.elegans
Q18321	GO:1904068|GO:0043949|GO:0007186|GO:0007165|GO:1904066|GO:1905909	Biological Process	GOA,uniprot	C.elegans
Q18336	GO:0035264|GO:0018991|GO:0045910|GO:0006334|GO:0030261|GO:0060465|GO:0040011|GO:0010171	Biological Process	GOA,uniprot	C.elegans
Q18411	GO:0046039|GO:0006256|GO:0046048|GO:0046710|GO:0046036|GO:0046034	Biological Process	GOA,uniprot	C.elegans
Q18425	GO:0006665|GO:0046512|GO:0046834|GO:0016310|GO:0014057|GO:0040012|GO:0050764|GO:0006629|GO:0006473	Biological Process	GOA,uniprot	C.elegans
Q18434	GO:0042048|GO:0006972|GO:0007186|GO:0006935|GO:0007608|GO:0007188|GO:0050896|GO:0060271|GO:0007165|GO:1990834	Biological Process	GOA,uniprot	C.elegans
Q18490	GO:0009792|GO:0051301|GO:0007059|GO:0051781|GO:0051984|GO:0007049	Biological Process	GOA,uniprot	C.elegans
Q18502	GO:0001508|GO:0007218|GO:0007626	Biological Process	GOA,uniprot	C.elegans
Q18508	GO:0000070|GO:0051028|GO:0051301|GO:0051292|GO:0051321|GO:0015031|GO:0007049	Biological Process	GOA,uniprot	C.elegans
Q18533	GO:0045944|GO:0045687|GO:0003387|GO:0002119|GO:0006355|GO:0042661|GO:0000132|GO:0006357|GO:0008284	Biological Process	GOA,uniprot	C.elegans
Q18534	GO:0070482|GO:0035176|GO:0007631|GO:1904068|GO:0007186|GO:0007218|GO:0048149|GO:0043052|GO:0030431|GO:0050709|GO:0007165|GO:0006937	Biological Process	GOA,uniprot	C.elegans
Q18581	GO:0042395|GO:0045138|GO:0045026	Biological Process	GOA,uniprot	C.elegans
Q18680	GO:0045087|GO:0006796	Biological Process	GOA,uniprot	C.elegans
Q18685	GO:0007229|GO:0007160|GO:0046716|GO:1901074|GO:0007517|GO:0007155|GO:0007005|GO:0040011|GO:0060298|GO:0040017|GO:0072594|GO:1904901	Biological Process	GOA,uniprot	C.elegans
Q18688	GO:0034605|GO:0040024|GO:0061077|GO:0008340|GO:0032516|GO:0009408|GO:0006470|GO:0050821|GO:0006457|GO:0006935|GO:0045859|GO:0022417|GO:0050829|GO:0002119|GO:0006611|GO:0007049|GO:0050920	Biological Process	GOA,uniprot	C.elegans
Q18694	GO:0000122|GO:0009653|GO:0007399|GO:0045138|GO:0030154|GO:0042661|GO:0009792|GO:0045185|GO:0048846|GO:0006357|GO:0006355	Biological Process	GOA,uniprot	C.elegans
Q18711	GO:0045944|GO:0042304|GO:0008286|GO:0032094|GO:0006357	Biological Process	GOA,uniprot	C.elegans
Q18779	GO:0015783|GO:0030206|GO:0000003|GO:0015014|GO:0002009|GO:0015789|GO:0015787|GO:0072334|GO:0018991|GO:0009792|GO:1903354|GO:0008643|GO:0035262|GO:0040025|GO:1990569	Biological Process	GOA,uniprot	C.elegans
Q18788	GO:1904382|GO:0006486|GO:0005975|GO:0008152	Biological Process	GOA,uniprot	C.elegans
Q18801	GO:0030968|GO:0042351|GO:0042350|GO:0009636|GO:0019673	Biological Process	GOA,uniprot	C.elegans
Q18807	GO:0042048|GO:0050911|GO:0050907|GO:0007186|GO:0006935|GO:0007608|GO:0050896|GO:0050918	Biological Process	GOA,uniprot	C.elegans
Q18812	GO:0006811|GO:0060078|GO:0034220|GO:0006821|GO:1902476	Biological Process	GOA,uniprot	C.elegans
Q18825	GO:0040024|GO:0030334|GO:0040002|GO:1903356|GO:0008340|GO:0001708|GO:0040028|GO:0016055|GO:0098609|GO:0034599|GO:0002009|GO:0007265|GO:0040026|GO:0070986|GO:0060070|GO:0042659|GO:0018991|GO:0007155|GO:0007617|GO:0050830|GO:0043058|GO:0045944|GO:0010623|GO:0000132|GO:0040025	Biological Process	GOA,uniprot	C.elegans
Q18864	GO:0040027|GO:0045732|GO:0002119|GO:0015031|GO:0006897|GO:0042059|GO:0007030|GO:0032527	Biological Process	GOA,uniprot	C.elegans
Q18879	GO:0070836|GO:0007567|GO:0046662|GO:0007166|GO:0006869	Biological Process	GOA,uniprot	C.elegans
Q18885	GO:0009792|GO:1905551|GO:1900034|GO:0043066	Biological Process	GOA,uniprot	C.elegans
Q18891	GO:0032889|GO:0030154|GO:0007283|GO:0016192|GO:0099022|GO:0048137|GO:0006886	Biological Process	GOA,uniprot	C.elegans
Q18909	GO:0048841|GO:0043410|GO:0048691|GO:1905944|GO:0031103|GO:0006351|GO:0050829|GO:1905606|GO:0006357|GO:0006355	Biological Process	GOA,uniprot	C.elegans
Q18990	GO:0006520|GO:1905905|GO:1901576|GO:1901564|GO:0044281|GO:0006541|GO:0044205|GO:0044271|GO:0006221|GO:0002119|GO:0019240|GO:0060465|GO:0018130|GO:0008152|GO:0044238|GO:0006228|GO:0006207|GO:0019856|GO:0006807	Biological Process	GOA,uniprot	C.elegans
Q19020	GO:0051296|GO:0048814|GO:0007399|GO:0016322|GO:0051293|GO:0048489|GO:1904811|GO:0007097|GO:0007052|GO:0031122|GO:0051932|GO:0007018|GO:0008090|GO:1902473|GO:0051661|GO:1990048	Biological Process	GOA,uniprot	C.elegans
Q19076	GO:0016311	Biological Process	GOA,uniprot	C.elegans
Q19087	GO:0006508	Biological Process	GOA,uniprot	C.elegans
Q19127	GO:0042632|GO:0040024|GO:0046662|GO:0006869|GO:0030299|GO:0040010|GO:0030301	Biological Process	GOA,uniprot	C.elegans
Q19131	GO:0051382|GO:0051028|GO:0015031|GO:0006406|GO:0051301|GO:0006606|GO:0010965|GO:0000973|GO:0002119|GO:0007049|GO:0007059|GO:0097298|GO:0008104|GO:1900037|GO:0034501	Biological Process	GOA,uniprot	C.elegans
Q19165	GO:0030718|GO:0008340|GO:0007218|GO:0009408	Biological Process	GOA,uniprot	C.elegans
Q19187	GO:0090325|GO:0035556|GO:0006182|GO:0040014|GO:0006468|GO:0061067|GO:0040015|GO:0007168|GO:0009190	Biological Process	GOA,uniprot	C.elegans
Q19192	GO:0030968|GO:0018105|GO:0035966|GO:0010629|GO:0006417|GO:0016310|GO:0045947|GO:0006986|GO:0010998|GO:0002119|GO:0006468|GO:0001934|GO:0034976	Biological Process	GOA,uniprot	C.elegans
Q19202	GO:0030968|GO:0006256|GO:0008340|GO:0009408|GO:0000003|GO:0007369|GO:0046712|GO:0040009|GO:0060465|GO:0030166	Biological Process	GOA,uniprot	C.elegans
Q19203	GO:0007517|GO:0030154|GO:0030239|GO:0040032|GO:0040011|GO:0007626	Biological Process	GOA,uniprot	C.elegans
Q19204	GO:0006508|GO:0008361|GO:0040018|GO:0030199|GO:0008340|GO:0030198	Biological Process	GOA,uniprot	C.elegans
Q19253	GO:1904703|GO:0006897|GO:0048613|GO:2000370|GO:0007165|GO:0032956|GO:1901046	Biological Process	GOA,uniprot	C.elegans
Q19266	GO:0018105|GO:0007506|GO:0007369|GO:0030154|GO:0035556|GO:0016310|GO:0050832|GO:0009792|GO:0007338|GO:0008406|GO:0006468|GO:0009611|GO:0007163|GO:0008104	Biological Process	GOA,uniprot	C.elegans
Q19267	NA	Biological Process	GOA,uniprot	C.elegans
Q19272	GO:0006298|GO:0051026|GO:0051321|GO:0045143|GO:0007131	Biological Process	GOA,uniprot	C.elegans
Q19286	GO:0031507|GO:0007010|GO:0007097|GO:0051664|GO:0006998|GO:0090435	Biological Process	GOA,uniprot	C.elegans
Q19289	GO:0031507|GO:0007010|GO:0007097|GO:0051664|GO:0006998|GO:0090435	Biological Process	GOA,uniprot	C.elegans
Q19294	GO:0045842|GO:0051445|GO:0016567|GO:0051301|GO:1904666|GO:0051321|GO:0031145|GO:0006836|GO:0008356|GO:0007346|GO:0009949|GO:0007049	Biological Process	GOA,uniprot	C.elegans
Q19317	GO:0045176|GO:0045746|GO:0045807|GO:0008104|GO:0040028|GO:0016197	Biological Process	GOA,uniprot	C.elegans
Q19319	GO:0007411|GO:0009653|GO:0007156|GO:0098609|GO:0007155|GO:0097402|GO:0007163|GO:0016043	Biological Process	GOA,uniprot	C.elegans
Q19325	GO:1990414|GO:0051301|GO:0034087|GO:0007062|GO:0007049|GO:0051321|GO:0007130	Biological Process	GOA,uniprot	C.elegans
Q19336	GO:0048841|GO:0030334|GO:0036353|GO:0040027|GO:0000003|GO:0046662|GO:0045138|GO:0006338|GO:0006357	Biological Process	GOA,uniprot	C.elegans
Q19345	GO:0110039|GO:0009888|GO:0018996|GO:0030522|GO:0006357|GO:0045944|GO:0009755|GO:0006355	Biological Process	GOA,uniprot	C.elegans
Q19351	GO:0006811|GO:0034220	Biological Process	GOA,uniprot	C.elegans
Q19360	GO:0045116|GO:0043518	Biological Process	GOA,uniprot	C.elegans
Q19404	GO:0045944|GO:0035329	Biological Process	GOA,uniprot	C.elegans
Q19420	GO:0006020|GO:0006021|GO:0007165|GO:0043052|GO:0035418|GO:0006935|GO:0008104|GO:0046854	Biological Process	GOA,uniprot	C.elegans
Q19427	GO:0006742|GO:0006734|GO:0019677	Biological Process	GOA,uniprot	C.elegans
Q19468	GO:0035264|GO:0018991|GO:0030258|GO:0002119|GO:0006629|GO:0008654|GO:0006644|GO:0006661	Biological Process	GOA,uniprot	C.elegans
Q19469	GO:0050808|GO:0007399|GO:0018105|GO:0030010|GO:0048489|GO:0099172|GO:0030516|GO:0035556|GO:0016310|GO:0007416|GO:0008104|GO:0006468|GO:0008088|GO:0007409|GO:0007163|GO:0007411	Biological Process	GOA,uniprot	C.elegans
Q19537	GO:0007004|GO:0110039|GO:0051321|GO:0006289|GO:0006260|GO:0006281|GO:0051096|GO:0006310|GO:0000724	Biological Process	GOA,uniprot	C.elegans
Q19541	GO:0034585|GO:0031047	Biological Process	GOA,uniprot	C.elegans
Q19542	GO:0035721|GO:0030030|GO:0043053|GO:0061066|GO:0007635|GO:0030512|GO:0007018|GO:1905515|GO:0060271|GO:0008104	Biological Process	GOA,uniprot	C.elegans
Q19546	GO:0008340|GO:0006259|GO:0010212|GO:0000723|GO:0006260|GO:0006281|GO:0006310|GO:0032392|GO:0006268|GO:0000724|GO:0044806	Biological Process	GOA,uniprot	C.elegans
Q19555	GO:0000070|GO:0051301|GO:0051177|GO:0007062|GO:0007049|GO:0034087|GO:2000001|GO:1990918	Biological Process	GOA,uniprot	C.elegans
Q19564	GO:0019478|GO:0006533|GO:0046416	Biological Process	GOA,uniprot	C.elegans
Q19572	GO:0007266|GO:0050832|GO:0007165|GO:0007186|GO:0010628|GO:0007188	Biological Process	GOA,uniprot	C.elegans
Q19584	GO:1900182|GO:0009792|GO:0030433|GO:0006511|GO:0071712|GO:0050896|GO:0010498	Biological Process	GOA,uniprot	C.elegans
Q19617	GO:1903746|GO:1903598|GO:0055085	Biological Process	GOA,uniprot	C.elegans
Q19626	GO:1902600|GO:0006811|GO:0051453|GO:0007035|GO:0001666|GO:0043068|GO:0098609|GO:0001956|GO:1904747|GO:0015988|GO:0060142|GO:0046034	Biological Process	GOA,uniprot	C.elegans
Q19691	GO:0042048|GO:0001708|GO:0042694|GO:0001764|GO:0032502|GO:0002119|GO:0040011|GO:0043282|GO:0032880|GO:0006357|GO:0045893|GO:0010468|GO:0006355|GO:0045892|GO:0051402	Biological Process	GOA,uniprot	C.elegans
Q19705	GO:0009792|GO:0000281|GO:0051301|GO:0030540|GO:0043622|GO:0006457|GO:0007049	Biological Process	GOA,uniprot	C.elegans
Q19746	GO:0006811|GO:0048598|GO:1903746|GO:0055085	Biological Process	GOA,uniprot	C.elegans
Q19775	GO:0035970|GO:0006470|GO:0032873	Biological Process	GOA,uniprot	C.elegans
Q19791	GO:0006888|GO:0048644|GO:0015031|GO:0016477|GO:1905607|GO:0016192|GO:0008406|GO:0030198|GO:0006508	Biological Process	GOA,uniprot	C.elegans
Q19848	GO:0018105|GO:0040036|GO:0001708|GO:0000003|GO:0016310|GO:0008406|GO:0006468|GO:0007165|GO:0007163	Biological Process	GOA,uniprot	C.elegans
Q19849	GO:0060179|GO:0000122|GO:0030182|GO:0035329|GO:0007399|GO:0048568|GO:0031536|GO:0030154|GO:0055059|GO:0106027|GO:0006357|GO:0007049|GO:0045944|GO:0045893|GO:0010468|GO:0006355	Biological Process	GOA,uniprot	C.elegans
Q19872	GO:0045836|GO:0048601|GO:0045740|GO:0051321|GO:0006260|GO:0090727|GO:2001252	Biological Process	GOA,uniprot	C.elegans
Q19905	GO:0000003|GO:0006024|GO:0018991|GO:0006065|GO:0009792|GO:0002009|GO:0040025	Biological Process	GOA,uniprot	C.elegans
Q19954	GO:0042144|GO:0015031|GO:0009267|GO:0016192|GO:0016236|GO:0006886|GO:0034058|GO:0046907|GO:0006623|GO:0006624|GO:0043066|GO:0007034|GO:0006915	Biological Process	GOA,uniprot	C.elegans
Q19969	GO:0006607|GO:0015031|GO:0000003|GO:0006606|GO:0007127|GO:0007276|GO:0007292|GO:0009792|GO:0002119|GO:0048477|GO:0006999	Biological Process	GOA,uniprot	C.elegans
Q19972	GO:0097240|GO:0010468|GO:0045595	Biological Process	GOA,uniprot	C.elegans
Q19980	GO:0006585|GO:0046654|GO:0006729|GO:0008152|GO:0035998|GO:0042438	Biological Process	GOA,uniprot	C.elegans
Q1ENI8	GO:1902669|GO:0016203|GO:0098869|GO:0006979|GO:0042744	Biological Process	GOA,uniprot	C.elegans
Q20010	GO:0098534|GO:0007099|GO:0051298|GO:0007049	Biological Process	GOA,uniprot	C.elegans
Q20024	GO:0006887|GO:0016192|GO:2000294|GO:0048278|GO:0031629|GO:0061025|GO:0006836|GO:0006886|GO:0016081|GO:0006937	Biological Process	GOA,uniprot	C.elegans
Q20052	GO:0045132|GO:0007346|GO:0045842|GO:0051301|GO:0006511|GO:0051321|GO:0051445|GO:0009792|GO:1904666|GO:0007049|GO:0016567|GO:0031145	Biological Process	GOA,uniprot	C.elegans
Q20057	GO:0034585|GO:0009792|GO:0051301|GO:0007059|GO:0051781|GO:0051984|GO:0034587|GO:0031047|GO:0007049	Biological Process	GOA,uniprot	C.elegans
Q20059	GO:0090326|GO:1903003|GO:2000010|GO:0000724|GO:0010628	Biological Process	GOA,uniprot	C.elegans
Q20060	GO:0045132|GO:0110039|GO:0051301|GO:0051321|GO:0051276|GO:0000070|GO:0030261|GO:0007076|GO:0007049|GO:0016043	Biological Process	GOA,uniprot	C.elegans
Q20065	GO:0043412|GO:0018401	Biological Process	GOA,uniprot	C.elegans
Q20117	GO:0006750|GO:0046685|GO:0000303|GO:0009408|GO:0000302	Biological Process	GOA,uniprot	C.elegans
Q20230	GO:0006139|GO:0006225|GO:0016310|GO:0006221|GO:0046705|GO:0006207|GO:0046940|GO:0072528	Biological Process	GOA,uniprot	C.elegans
Q20255	GO:0035721|GO:0061512|GO:0030030	Biological Process	GOA,uniprot	C.elegans
Q20347	GO:0048691|GO:0000165|GO:0031103|GO:0008582|GO:0016310|GO:0038066|GO:0050807|GO:0006468|GO:0007254	Biological Process	GOA,uniprot	C.elegans
Q20390	GO:0018991|GO:0009791|GO:0002084|GO:0006898|GO:0007005|GO:0030163	Biological Process	GOA,uniprot	C.elegans
Q20402	GO:0006470|GO:0030703|GO:0001556|GO:0030866|GO:0040038|GO:1904778	Biological Process	GOA,uniprot	C.elegans
Q20432	GO:0006470|GO:0051783|GO:0010867|GO:0006998|GO:0031468	Biological Process	GOA,uniprot	C.elegans
Q20435	GO:0030968|GO:0035966|GO:0006990|GO:0006355|GO:0006357	Biological Process	GOA,uniprot	C.elegans
Q20471	GO:0032436|GO:0048511|GO:0090263|GO:0018105|GO:0016310|GO:0006897|GO:0048670|GO:0006468|GO:0040012|GO:0007165	Biological Process	GOA,uniprot	C.elegans
Q20480	GO:0006476|GO:0045087|GO:0006338	Biological Process	GOA,uniprot	C.elegans
Q20481	GO:0006476|GO:0016575|GO:0006338	Biological Process	GOA,uniprot	C.elegans
Q20497	GO:0040027|GO:0045944|GO:0006351|GO:0042059|GO:0006357	Biological Process	GOA,uniprot	C.elegans
Q20561	GO:0043054|GO:0030154|GO:0032502|GO:0006979|GO:0006357	Biological Process	GOA,uniprot	C.elegans
Q20591	GO:1902600|GO:0006811|GO:0010172|GO:0009792|GO:0060142|GO:0055085	Biological Process	GOA,uniprot	C.elegans
Q20595	GO:0000122|GO:0006357|GO:0045893	Biological Process	GOA,uniprot	C.elegans
Q20616	GO:0010629|GO:0098869|GO:0045087|GO:0050830|GO:0002376|GO:0006979|GO:0008340	Biological Process	GOA,uniprot	C.elegans
Q20624	GO:0006777	Biological Process	GOA,uniprot	C.elegans
Q20636	GO:0007212|GO:0010629|GO:0046662|GO:0043051|GO:0040012|GO:0007186|GO:0007165|GO:0007631|GO:0007213|GO:0032094|GO:0008277	Biological Process	GOA,uniprot	C.elegans
Q20646	GO:0045132|GO:0008630|GO:0008340|GO:0042594|GO:0042770|GO:0001666|GO:0045944|GO:0042771|GO:0006979|GO:0006355|GO:0006915	Biological Process	GOA,uniprot	C.elegans
Q20655	GO:0051457|GO:0040024|GO:0010629|GO:0042308|GO:0010468|GO:0007165|GO:0051220|GO:0042994	Biological Process	GOA,uniprot	C.elegans
Q20679	GO:0017185|GO:0032964|GO:0008152|GO:0006486|GO:0097359	Biological Process	GOA,uniprot	C.elegans
Q20709	GO:0040027|GO:0010468|GO:0042001|GO:0006357	Biological Process	GOA,uniprot	C.elegans
Q20745	GO:0030334|GO:0018991|GO:0009791|GO:0007097|GO:0030473|GO:0007399|GO:0040011|GO:0040025	Biological Process	GOA,uniprot	C.elegans
Q20748	GO:0007005	Biological Process	GOA,uniprot	C.elegans
Q20757	GO:0040019|GO:0010608|GO:0048477|GO:0051301|GO:0030154|GO:0006417|GO:0007049	Biological Process	GOA,uniprot	C.elegans
Q20798	GO:0035264|GO:0016567|GO:0008593|GO:0010468	Biological Process	GOA,uniprot	C.elegans
Q20800	GO:0002009|GO:0046488|GO:0036149	Biological Process	GOA,uniprot	C.elegans
Q20826	GO:0097105|GO:0050804|GO:0007268|GO:0072756|GO:1902883|GO:0007158|GO:0048488|GO:0097104	Biological Process	GOA,uniprot	C.elegans
Q20849	GO:0007094|GO:0051301|GO:0090268|GO:1905342|GO:0007079|GO:0000070|GO:0010696|GO:1905561|GO:0007049|GO:1902423|GO:0007059|GO:1903394|GO:1901970|GO:0051988|GO:0034501	Biological Process	GOA,uniprot	C.elegans
Q20924	GO:0009792|GO:0008104|GO:0010824|GO:0051642	Biological Process	GOA,uniprot	C.elegans
Q20929	GO:0045187|GO:1900034|GO:0007186|GO:0007165|GO:0007218	Biological Process	GOA,uniprot	C.elegans
Q20930	GO:0006508|GO:0030334|GO:0031638|GO:1903354|GO:0016540|GO:0035262|GO:0008104	Biological Process	GOA,uniprot	C.elegans
Q20937	GO:0040001|GO:0032968|GO:0000289|GO:0030953|GO:0010468|GO:0002119|GO:0000288|GO:0031047|GO:0006417|GO:0017148|GO:0000956|GO:0048477	Biological Process	GOA,uniprot	C.elegans
Q20938	GO:0006511|GO:0008340|GO:0043248	Biological Process	GOA,uniprot	C.elegans
Q20977	GO:0006952|GO:0010628|GO:0042127|GO:0050832|GO:0007259|GO:0006357|GO:0009611|GO:0007165|GO:0002804|GO:0006355	Biological Process	GOA,uniprot	C.elegans
Q20992	GO:0006635|GO:0055088|GO:1904070|GO:0009058|GO:0033540|GO:0006631|GO:0006629	Biological Process	GOA,uniprot	C.elegans
Q21005	GO:0006811|GO:0060078|GO:0034220|GO:0006821|GO:1902476	Biological Process	GOA,uniprot	C.elegans
Q21017	GO:0040024|GO:0043053|GO:0010628|GO:0009408|GO:0040010|GO:0000003|GO:0040018|GO:0045717|GO:0035556|GO:0016310|GO:0046777|GO:0040014|GO:0007179|GO:0006468	Biological Process	GOA,uniprot	C.elegans
Q21029	GO:0045165|GO:0000165|GO:0007399|GO:0008340|GO:0010628|GO:0006935|GO:0016310|GO:0042594|GO:0035545|GO:0038066|GO:0018991|GO:0050832|GO:0050829|GO:0093002|GO:0050830|GO:0006468|GO:1902097|GO:0045087|GO:0006979|GO:1901046	Biological Process	GOA,uniprot	C.elegans
Q21038	GO:0033674|GO:0007169|GO:0045138|GO:0006468|GO:0016310	Biological Process	GOA,uniprot	C.elegans
Q21049	GO:0050808|GO:0007626|GO:0048489|GO:0048490|GO:0018991|GO:1905608|GO:0050807|GO:0040011|GO:1903744|GO:0008088|GO:0050803|GO:0043113|GO:0008104|GO:0007274	Biological Process	GOA,uniprot	C.elegans
Q21054	GO:0006679|GO:0006665|GO:0002119|GO:0006629|GO:0042661|GO:1904508	Biological Process	GOA,uniprot	C.elegans
Q21059	GO:0006508|GO:0001764|GO:0018996|GO:0035188	Biological Process	GOA,uniprot	C.elegans
Q21067	GO:0048621|GO:0031507|GO:0007010|GO:0007097|GO:0051664|GO:0006998|GO:0090435	Biological Process	GOA,uniprot	C.elegans
Q21086	GO:0040014|GO:0002119|GO:0007281|GO:0042127	Biological Process	GOA,uniprot	C.elegans
Q21121	GO:0036444|GO:1903426|GO:0006851|GO:0006811|GO:0070588|GO:0061041|GO:0051260|GO:0051560|GO:0006816	Biological Process	GOA,uniprot	C.elegans
Q21126	GO:0000003|GO:1903864|GO:0032504|GO:0036093	Biological Process	GOA,uniprot	C.elegans
Q21148	GO:0045944|GO:0006351|GO:0050829|GO:0045087|GO:0002376|GO:0140367|GO:0006355|GO:0006357|GO:0010628	Biological Process	GOA,uniprot	C.elegans
Q21156	GO:0007218|GO:0030431	Biological Process	GOA,uniprot	C.elegans
Q21187	GO:0009653|GO:0098542|GO:0008340|GO:0031103|GO:0030154|GO:0007612|GO:0006357|GO:0010498|GO:0045944|GO:0034976|GO:0006355|GO:0007614|GO:0036503	Biological Process	GOA,uniprot	C.elegans
Q21192	GO:0030182|GO:1904081|GO:0010628|GO:0050907|GO:0010629|GO:0030421|GO:0061038|GO:0060756|GO:0006357|GO:0045944|GO:0048666|GO:0006355|GO:0007409	Biological Process	GOA,uniprot	C.elegans
Q21209	GO:0006974|GO:0006281|GO:0016567|GO:1905168|GO:0085020	Biological Process	GOA,uniprot	C.elegans
Q21215	GO:0030334|GO:0008045|GO:0033365|GO:0072344|GO:0006417|GO:0000281|GO:0050832|GO:0009792|GO:0051304|GO:0001934|GO:0040038	Biological Process	GOA,uniprot	C.elegans
Q21219	GO:0015833|GO:0080144|GO:0015031|GO:0008340|GO:0040010|GO:0009408|GO:0006885|GO:0055085|GO:0042938|GO:0000003|GO:0040018|GO:2000192|GO:0140206|GO:0032006|GO:0019915|GO:0006857|GO:0060378|GO:0015807|GO:0002119|GO:1900101|GO:0006979	Biological Process	GOA,uniprot	C.elegans
Q21221	GO:0042595|GO:0002084|GO:0008306	Biological Process	GOA,uniprot	C.elegans
Q21222	GO:0051301|GO:0006469|GO:0007049	Biological Process	GOA,uniprot	C.elegans
Q21227	GO:0016476|GO:0030334|GO:0040027|GO:0051782|GO:0030178|GO:0090090|GO:0007399|GO:0015031|GO:0001708|GO:0000003|GO:0016055|GO:0051301|GO:0016477|GO:0007389|GO:0048557|GO:0008356|GO:0030177|GO:0060070|GO:0007492|GO:0009792|GO:0002119|GO:0016043|GO:0007049|GO:0048598|GO:0045732|GO:0045944|GO:0043652|GO:0007026|GO:0001714|GO:0045595|GO:0040025	Biological Process	GOA,uniprot	C.elegans
Q21241	GO:1903859|GO:0048814|GO:0060384|GO:0007399	Biological Process	GOA,uniprot	C.elegans
Q21253	GO:0030042|GO:0008154|GO:0051693|GO:0051016|GO:1905808|GO:0051014	Biological Process	GOA,uniprot	C.elegans
Q21281	GO:0007155	Biological Process	GOA,uniprot	C.elegans
Q21286	GO:0098655|GO:0006874|GO:0006812|GO:1902047	Biological Process	GOA,uniprot	C.elegans
Q21307	GO:0051403|GO:0048691|GO:0000165|GO:0048599|GO:0008340|GO:0000003|GO:0009266|GO:0040009|GO:0016310|GO:0042594|GO:0046686|GO:0038066|GO:0007140|GO:0006468|GO:1990169|GO:0007254|GO:0046688	Biological Process	GOA,uniprot	C.elegans
Q21313	GO:0040017|GO:0001764|GO:0000003|GO:0051788|GO:0007414|GO:0007155|GO:0016477|GO:0071711|GO:0007411|GO:0009888|GO:0009887|GO:0009408|GO:0042127	Biological Process	GOA,uniprot	C.elegans
Q21360	GO:0018105|GO:0008344|GO:0035556|GO:0050896|GO:0016310|GO:0046777|GO:0006468|GO:0035095	Biological Process	GOA,uniprot	C.elegans
Q21361	GO:0000122|GO:0045944|GO:0007623|GO:0006355	Biological Process	GOA,uniprot	C.elegans
Q21412	GO:0034587|GO:0031047|GO:0000003|GO:0090503|GO:0071025|GO:0000289|GO:0006402	Biological Process	GOA,uniprot	C.elegans
Q21415	GO:0006811|GO:0035249|GO:0050965|GO:0035235|GO:0034220|GO:0050896|GO:0120169|GO:0050804|GO:0060078	Biological Process	GOA,uniprot	C.elegans
Q21433	GO:0006811|GO:0071421|GO:0070574|GO:0010038|GO:0006879|GO:0055071|GO:0010042|GO:0000041|GO:0034755|GO:0030001	Biological Process	GOA,uniprot	C.elegans
Q21434	GO:0006811|GO:0071421|GO:0070574|GO:0010038|GO:0006879|GO:0055071|GO:1905803|GO:0010042|GO:0000041|GO:0034755|GO:0030001	Biological Process	GOA,uniprot	C.elegans
Q21441	GO:0030334|GO:0007399|GO:0001764|GO:0008078|GO:0030154|GO:0016477|GO:1905484|GO:0007018|GO:0018991|GO:0040011|GO:0007411|GO:0040025	Biological Process	GOA,uniprot	C.elegans
Q21443	GO:0008340|GO:0007346|GO:0007097|GO:0006998|GO:0031507|GO:0007010|GO:0009792|GO:0030473|GO:0051983|GO:0006997|GO:0051664|GO:0008284|GO:0090435|GO:0007281|GO:0008104	Biological Process	GOA,uniprot	C.elegans
Q21446	GO:0000122|GO:0048666|GO:0090444|GO:0040034|GO:0042659	Biological Process	GOA,uniprot	C.elegans
Q21480	GO:0016236|GO:0010508|GO:0044805|GO:0000422|GO:0006869|GO:0034727|GO:0061709|GO:0006914|GO:0000045	Biological Process	GOA,uniprot	C.elegans
Q21502	GO:0007506|GO:0007548|GO:0030154|GO:0010468|GO:0008406|GO:0002119|GO:0010628|GO:0048599|GO:0040025	Biological Process	GOA,uniprot	C.elegans
Q21578	GO:1905905|GO:0042694|GO:0009887|GO:0030154|GO:0040014|GO:0002119|GO:0006355|GO:0043282|GO:0006357|GO:0042755|GO:0030036	Biological Process	GOA,uniprot	C.elegans
Q21633	GO:0000209|GO:0016567|GO:0009887|GO:0006511|GO:0051443|GO:0048557|GO:0008340	Biological Process	GOA,uniprot	C.elegans
Q21691	GO:0006404|GO:0035194|GO:0090502|GO:0008355|GO:0031047|GO:1900368	Biological Process	GOA,uniprot	C.elegans
Q21693	GO:0006413|GO:0009792|GO:1902883|GO:0006412|GO:0006417|GO:0008340|GO:0045727	Biological Process	GOA,uniprot	C.elegans
Q21733	GO:0040024|GO:0000122|GO:0009791|GO:0009653|GO:0043053|GO:0008340|GO:0030154|GO:0018991|GO:0060395|GO:0050829|GO:0061065|GO:0061067|GO:0051239|GO:0045944|GO:0043476|GO:0050793|GO:0006355|GO:0032924	Biological Process	GOA,uniprot	C.elegans
Q21734	GO:0035556|GO:0018105|GO:0006468|GO:0016310	Biological Process	GOA,uniprot	C.elegans
Q21738	GO:0010587|GO:0006397|GO:0060965	Biological Process	GOA,uniprot	C.elegans
Q21776	GO:0000280|GO:0110039|GO:0007094|GO:0051307|GO:0051301|GO:0051321|GO:0051754|GO:0016310|GO:1905342|GO:1990299|GO:0008406|GO:0006468|GO:0051316|GO:0007049|GO:0048598|GO:0048666|GO:0000212|GO:1903394|GO:0051257|GO:0034501	Biological Process	GOA,uniprot	C.elegans
Q21815	GO:0007506|GO:0030334|GO:0006256|GO:0030154|GO:0060050|GO:0046032|GO:0035262|GO:0046712	Biological Process	GOA,uniprot	C.elegans
Q21832	GO:0048598|GO:0051028|GO:0040022|GO:1905881|GO:0008380|GO:0006397|GO:0071028|GO:0006396	Biological Process	GOA,uniprot	C.elegans
Q21898	GO:1902600|GO:0006811|GO:0009792|GO:0007042|GO:0060142|GO:0030728	Biological Process	GOA,uniprot	C.elegans
Q21921	GO:0040024|GO:0051457|GO:0034605|GO:0008630|GO:0008340|GO:0006338|GO:0010628|GO:0070932|GO:0043970|GO:0006476|GO:0010468|GO:0045892	Biological Process	GOA,uniprot	C.elegans
Q21929	GO:0042732|GO:0005998|GO:0005975|GO:0005997|GO:0006006	Biological Process	GOA,uniprot	C.elegans
Q21952	GO:0045132|GO:0051383|GO:0000003|GO:0051301|GO:0051321|GO:0008608|GO:0051315|GO:0007052|GO:0000070|GO:0007049	Biological Process	GOA,uniprot	C.elegans
Q21955	GO:0019217|GO:0045893|GO:0009792|GO:0006351|GO:0030730|GO:0010468|GO:0040014|GO:0040011|GO:0006355|GO:0008340|GO:0002119|GO:0006357	Biological Process	GOA,uniprot	C.elegans
Q21966	GO:0006508|GO:0012501|GO:0097300|GO:0008219	Biological Process	GOA,uniprot	C.elegans
Q21988	GO:0000122|GO:0045944|GO:0006974|GO:0006338	Biological Process	GOA,uniprot	C.elegans
Q22000	GO:0030431|GO:0006198|GO:0106072|GO:0007165|GO:0007193|GO:0040013|GO:0009966	Biological Process	GOA,uniprot	C.elegans
Q22002	GO:0010458|GO:0006351|GO:0040034|GO:0045892|GO:0006355|GO:0040028|GO:0022404	Biological Process	GOA,uniprot	C.elegans
Q22024	GO:0030334|GO:0000122|GO:0045944|GO:0042659|GO:0007399|GO:0006355|GO:0007346|GO:0045664|GO:0006357	Biological Process	GOA,uniprot	C.elegans
Q22036	GO:0006508|GO:0012501|GO:0007548|GO:0030154|GO:0019099|GO:0016540|GO:0031293|GO:0042001|GO:0042004	Biological Process	GOA,uniprot	C.elegans
Q22038	GO:0051301|GO:0016477|GO:0014057|GO:0000915|GO:0007264|GO:0030241|GO:0007015|GO:0031034|GO:0007049|GO:0040017|GO:0006996|GO:0032970|GO:0007165	Biological Process	GOA,uniprot	C.elegans
Q22053	GO:1990258|GO:0017126|GO:0031167|GO:0006338|GO:0000494|GO:0006364|GO:0032259|GO:0045727	Biological Process	GOA,uniprot	C.elegans
Q22067	GO:0006532|GO:0006103|GO:0006520|GO:0009058|GO:2000213|GO:0006536|GO:0006531	Biological Process	GOA,uniprot	C.elegans
Q22071	GO:0016080|GO:1905792|GO:1905789|GO:0048666|GO:0032230|GO:0045933|GO:0097151|GO:0007638|GO:0050976|GO:1902805	Biological Process	GOA,uniprot	C.elegans
Q22099	GO:0008340|GO:0006430|GO:0010629|GO:0006418|GO:0060378|GO:0006412|GO:0061063|GO:0001934	Biological Process	GOA,uniprot	C.elegans
Q22146	GO:0045604|GO:0010172|GO:0051782|GO:0090090|GO:0098609|GO:0016310|GO:0060070|GO:0046777|GO:0006468|GO:0032880|GO:0008284	Biological Process	GOA,uniprot	C.elegans
Q22197	GO:0060255|GO:0032875|GO:1903452|GO:0051726|GO:0008406|GO:0051302|GO:2000134|GO:0045595|GO:1902806|GO:0007049	Biological Process	GOA,uniprot	C.elegans
Q22227	GO:0023019|GO:0060071|GO:0060069|GO:0001764|GO:0016055|GO:0035556|GO:0016477|GO:0048468|GO:0032878|GO:0048557|GO:0070986|GO:0060070|GO:0040039|GO:0060573|GO:0048598|GO:0048730|GO:0001714|GO:0001709|GO:0010623|GO:0000132	Biological Process	GOA,uniprot	C.elegans
Q22258	GO:0045132|GO:0000077|GO:0006974|GO:0016310|GO:0009792|GO:0000723|GO:0036092|GO:0006468|GO:0006281	Biological Process	GOA,uniprot	C.elegans
Q22271	GO:0006811|GO:0007567|GO:0030322|GO:0040011|GO:0071805|GO:0006936|GO:0006937	Biological Process	GOA,uniprot	C.elegans
Q22307	GO:0051028|GO:0031047|GO:0045814|GO:0051301|GO:0006417|GO:0006397|GO:0006260|GO:0032508|GO:0007049|GO:0045944|GO:0008380|GO:2000373|GO:0007281|GO:0006353|GO:0050684	Biological Process	GOA,uniprot	C.elegans
Q22329	GO:0007367|GO:0009786|GO:0061359|GO:0006497|GO:0060069|GO:0016055|GO:0018345|GO:0048557|GO:0070986|GO:0030258|GO:0009792|GO:0045234|GO:0048598|GO:0061355|GO:0045167|GO:0001714	Biological Process	GOA,uniprot	C.elegans
Q22355	GO:0045944|GO:0071542|GO:0110037|GO:0048664|GO:0030182|GO:0006355|GO:0007411|GO:0006357|GO:0110040	Biological Process	GOA,uniprot	C.elegans
Q22361	GO:0006888|GO:1902684|GO:1904294|GO:2000311|GO:0050795|GO:0016192|GO:2000310|GO:1903743	Biological Process	GOA,uniprot	C.elegans
Q22366	GO:0016082|GO:0043051|GO:0007271|GO:0050806|GO:0007626|GO:0040018|GO:1905909|GO:0006887|GO:0048167|GO:0030421|GO:0048791|GO:0007617|GO:0040011|GO:0042391|GO:0008104|GO:0006886|GO:0032224	Biological Process	GOA,uniprot	C.elegans
Q22453	GO:0040012|GO:0006369|GO:0006397|GO:0006378|GO:0006357	Biological Process	GOA,uniprot	C.elegans
Q22472	GO:0034394|GO:0007271|GO:0006457|GO:0006937|GO:0032224	Biological Process	GOA,uniprot	C.elegans
Q22492	GO:0006689|GO:0005975|GO:0008152|GO:0030203	Biological Process	GOA,uniprot	C.elegans
Q22495	GO:0040026|GO:0040019|GO:0030511|GO:0045138|GO:1901046|GO:0042661|GO:0072659	Biological Process	GOA,uniprot	C.elegans
Q22505	GO:0070584|GO:0042407|GO:0000302	Biological Process	GOA,uniprot	C.elegans
Q22510	GO:0016358|GO:0045944|GO:0009653|GO:0009792|GO:0030154|GO:0002119|GO:0006355|GO:1905515|GO:0006357|GO:0048665	Biological Process	GOA,uniprot	C.elegans
Q22516	GO:0000122|GO:0040027|GO:0046580|GO:0006338|GO:0006325|GO:0032508|GO:0001709	Biological Process	GOA,uniprot	C.elegans
Q22557	GO:0006508|GO:0006974|GO:0006281	Biological Process	GOA,uniprot	C.elegans
Q22592	GO:0040024|GO:0012501|GO:0043277|GO:0000045|GO:0045138|GO:0008340|GO:0006995|GO:0009267|GO:0036093|GO:0006897|GO:0042078|GO:2000643|GO:0040014|GO:0006914|GO:0045324|GO:0048284|GO:0051036|GO:0030163	Biological Process	GOA,uniprot	C.elegans
Q22601	GO:0015031|GO:0072583|GO:0006898|GO:0006897|GO:0016192|GO:0009792|GO:0008104|GO:0006886	Biological Process	GOA,uniprot	C.elegans
Q22618	GO:0006382|GO:0050921|GO:0006397|GO:0006935|GO:0008340|GO:0006396	Biological Process	GOA,uniprot	C.elegans
Q22629	GO:0021675|GO:0002009|GO:0040039|GO:0048846|GO:0040017|GO:0035262|GO:0007411	Biological Process	GOA,uniprot	C.elegans
Q22663	GO:0001666|GO:0015671	Biological Process	GOA,uniprot	C.elegans
Q22695	GO:0048489|GO:0032880|GO:0048491|GO:1990048|GO:1904809|GO:1902803|GO:0007411|GO:0051932	Biological Process	GOA,uniprot	C.elegans
Q22703	GO:0012501|GO:0040027|GO:0046580|GO:0051726|GO:0043433|GO:0042981|GO:0042659|GO:0045787|GO:0046599|GO:0008406|GO:0006357|GO:0000083|GO:0051302|GO:0006355	Biological Process	GOA,uniprot	C.elegans
Q22707	GO:0006470|GO:0016311|GO:0031047	Biological Process	GOA,uniprot	C.elegans
Q22712	GO:0008340|GO:1901075|GO:0045807|GO:0046856|GO:0010506|GO:0042594|GO:0040011|GO:1901098|GO:0016311|GO:0046662|GO:0010508|GO:0006629	Biological Process	GOA,uniprot	C.elegans
Q22717	GO:0048841|GO:0030182|GO:0007399|GO:0043068|GO:0030154|GO:0042427|GO:0032094|GO:0045944|GO:0046662|GO:0006915	Biological Process	GOA,uniprot	C.elegans
Q22744	GO:0042327|GO:0030261|GO:0007165|GO:0007015|GO:1902884|GO:0016331|GO:0040028	Biological Process	GOA,uniprot	C.elegans
Q22782	GO:2000311|GO:0007638|GO:0015031|GO:0050821|GO:0008344|GO:0034498|GO:0008104|GO:2000253|GO:0042335|GO:0042147|GO:0006891|GO:0006890|GO:1903539|GO:0006886	Biological Process	GOA,uniprot	C.elegans
Q22795	GO:0009792|GO:0043516|GO:0006325|GO:0032259|GO:0006338|GO:0006357	Biological Process	GOA,uniprot	C.elegans
Q22799	GO:0051301|GO:0030473|GO:0007017|GO:0051321|GO:0007049|GO:0006915	Biological Process	GOA,uniprot	C.elegans
Q22812	GO:0000122|GO:0007538|GO:0006357	Biological Process	GOA,uniprot	C.elegans
Q22830	GO:0042073|GO:0043053|GO:1905515|GO:0060271	Biological Process	GOA,uniprot	C.elegans
Q22866	GO:0043393|GO:0030833|GO:0030835|GO:0007015|GO:0040011|GO:0006936|GO:0034609|GO:0006937	Biological Process	GOA,uniprot	C.elegans
Q22875	GO:0031344|GO:0046579|GO:0007517|GO:0007165|GO:0008543|GO:0040025	Biological Process	GOA,uniprot	C.elegans
Q22942	GO:0006657|GO:0006646|GO:0006629|GO:0008654|GO:0006656|GO:0016310	Biological Process	GOA,uniprot	C.elegans
Q22993	GO:0006629|GO:0008654|GO:0032259|GO:0006656	Biological Process	GOA,uniprot	C.elegans
Q23022	GO:0090326|GO:0006811|GO:0034220|GO:0060079|GO:0040011|GO:0098703|GO:0098662|GO:0046662|GO:0060078|GO:0007274|GO:0006937	Biological Process	GOA,uniprot	C.elegans
Q23023	GO:0040024|GO:0012501|GO:0043277|GO:0000045|GO:0007399|GO:0018105|GO:0008340|GO:0045138|GO:0008361|GO:0048675|GO:0034727|GO:0030154|GO:0030516|GO:0016477|GO:0016310|GO:0042594|GO:0046777|GO:0016236|GO:0009792|GO:0044805|GO:0000422|GO:0061709|GO:0040014|GO:0006914|GO:0006468|GO:0032880|GO:0010508|GO:0007409|GO:0007411	Biological Process	GOA,uniprot	C.elegans
Q23045	GO:0045165|GO:0009653|GO:0030154|GO:0048664|GO:0055059|GO:0006355|GO:0001708|GO:0040025|GO:0006357	Biological Process	GOA,uniprot	C.elegans
Q23049	GO:0030030|GO:0042073|GO:0015031|GO:1905798|GO:0006935|GO:1904107|GO:1905801|GO:0008355|GO:1905515|GO:0060271|GO:1903569	Biological Process	GOA,uniprot	C.elegans
Q23064	GO:0030334|GO:0018991|GO:0009791|GO:0007097|GO:0030473|GO:0007399|GO:0040011|GO:0040025|GO:0090435	Biological Process	GOA,uniprot	C.elegans
Q23120	GO:0007506|GO:0000398|GO:0008380|GO:0030154|GO:0006397|GO:0008406|GO:0002119|GO:0007283|GO:0040009	Biological Process	GOA,uniprot	C.elegans
Q23121	GO:0000398|GO:0008380|GO:0030154|GO:0006397|GO:0008406|GO:0007283|GO:0040009	Biological Process	GOA,uniprot	C.elegans
Q23146	GO:0001555|GO:0048284|GO:0090385|GO:2000643|GO:0008333|GO:0010171|GO:0090387|GO:0016197	Biological Process	GOA,uniprot	C.elegans
Q23175	GO:0009886|GO:0006355|GO:0006357	Biological Process	GOA,uniprot	C.elegans
Q23194	GO:0032889|GO:0042144|GO:0006904|GO:0007040|GO:0099022|GO:0008333|GO:0006914|GO:0007032|GO:0048284|GO:0090389	Biological Process	GOA,uniprot	C.elegans
Q23212	GO:0007218|GO:0043051|GO:0045759	Biological Process	GOA,uniprot	C.elegans
Q23221	GO:0032456|GO:0006936|GO:0006633|GO:0043050|GO:0014055|GO:0030421|GO:0035264|GO:0018991|GO:0006636|GO:0006631|GO:0040011|GO:0006629|GO:0045088|GO:0008104|GO:0040002|GO:0001820	Biological Process	GOA,uniprot	C.elegans
Q23229	GO:0000366|GO:0030238|GO:0042464|GO:0030154	Biological Process	GOA,uniprot	C.elegans
Q23243	GO:0031047|GO:0006265	Biological Process	GOA,uniprot	C.elegans
Q23255	GO:0031573|GO:0006974|GO:0051321|GO:0006302|GO:0000723|GO:0006303|GO:0006281|GO:0007095|GO:0042138|GO:0097552|GO:0000724	Biological Process	GOA,uniprot	C.elegans
Q23272	GO:1903108|GO:0002376|GO:0010628|GO:0006390|GO:0006986|GO:0050829|GO:0061063|GO:0034514|GO:0006357|GO:0045944|GO:0010468|GO:0045087|GO:0006355	Biological Process	GOA,uniprot	C.elegans
Q23288	GO:0006624|GO:0007286|GO:0030154|GO:0007283|GO:0015031|GO:0007034|GO:0006886|GO:0048477	Biological Process	GOA,uniprot	C.elegans
Q23310	GO:1902074|GO:0010446|GO:0010038|GO:0007635|GO:0035556|GO:0006935|GO:0010226|GO:0006182|GO:0010035|GO:0006468|GO:0007168|GO:0009190	Biological Process	GOA,uniprot	C.elegans
Q23316	GO:0018991|GO:0048598|GO:0060581|GO:0060465|GO:0007220|GO:0016485|GO:0007219	Biological Process	GOA,uniprot	C.elegans
Q23356	GO:0030334|GO:0000165|GO:0000003|GO:0032228|GO:0010171|GO:0016310|GO:0043408|GO:0002119|GO:0033563|GO:0006468|GO:0048812|GO:0007165	Biological Process	GOA,uniprot	C.elegans
Q23357	GO:0040019|GO:0016310|GO:0006468|GO:0007346	Biological Process	GOA,uniprot	C.elegans
Q23359	GO:0048601|GO:0043406|GO:0051078|GO:0001555|GO:0006417|GO:1905516|GO:1904145|GO:0051303|GO:0071168|GO:0001556|GO:0060282|GO:1904146|GO:0060280|GO:1900195|GO:0040019|GO:0017148	Biological Process	GOA,uniprot	C.elegans
Q23405	GO:0006298|GO:0051026|GO:0009792|GO:0006310|GO:0051321|GO:0045143|GO:0000712|GO:0007131	Biological Process	GOA,uniprot	C.elegans
Q23457	GO:1902230|GO:0008595|GO:0030238|GO:0051301|GO:0006511|GO:0051321|GO:0051759|GO:0043518|GO:1902104|GO:0007049|GO:0016567|GO:0010623	Biological Process	GOA,uniprot	C.elegans
Q23462	GO:0045132|GO:0106300	Biological Process	GOA,uniprot	C.elegans
Q23490	GO:0098869|GO:0002119|GO:0040032|GO:0006979|GO:0042338|GO:0018149	Biological Process	GOA,uniprot	C.elegans
Q23498	GO:0006685|GO:0046513|GO:0006665|GO:0006629|GO:0008152	Biological Process	GOA,uniprot	C.elegans
Q23500	GO:0006879|GO:0006099|GO:0006101|GO:0072350	Biological Process	GOA,uniprot	C.elegans
Q23529	GO:0051642|GO:0035046|GO:0031122|GO:0009792|GO:0051647|GO:0030705|GO:0007059	Biological Process	GOA,uniprot	C.elegans
Q23533	GO:0043553|GO:0048284|GO:0043551|GO:0045022|GO:2000643|GO:0016197	Biological Process	GOA,uniprot	C.elegans
Q23536	GO:0000045|GO:0098792|GO:0001778|GO:0006995|GO:0097237|GO:0016236|GO:0000422|GO:0050830|GO:0006914|GO:1901098|GO:0097352	Biological Process	GOA,uniprot	C.elegans
Q23541	GO:0006325|GO:0006355|GO:0008340|GO:0040028|GO:0006338	Biological Process	GOA,uniprot	C.elegans
Q23542	GO:0035047|GO:0035046|GO:0007097|GO:0007059|GO:0000132	Biological Process	GOA,uniprot	C.elegans
Q23544	GO:0050829|GO:0018117	Biological Process	GOA,uniprot	C.elegans
Q23552	GO:0070832|GO:0032504|GO:0006629|GO:0008654|GO:0002119	Biological Process	GOA,uniprot	C.elegans
Q23571	GO:0006633|GO:0006631|GO:0061063|GO:0040019|GO:0045723|GO:0006629|GO:1901046	Biological Process	GOA,uniprot	C.elegans
Q23579	GO:0000122|GO:0032502|GO:0006357	Biological Process	GOA,uniprot	C.elegans
Q23588	GO:0006218|GO:0009166|GO:0006212|GO:0046104|GO:0006221|GO:0019860|GO:0046108|GO:0009116|GO:0044206	Biological Process	GOA,uniprot	C.elegans
Q23590	NA	Biological Process	GOA,uniprot	C.elegans
Q23651	GO:0048599|GO:0002926|GO:0002098|GO:0008033|GO:0007283|GO:0006412|GO:0008355|GO:0006357|GO:0048598|GO:0040025	Biological Process	GOA,uniprot	C.elegans
Q23658	GO:0007419|GO:1902075|GO:0090325|GO:1905488|GO:0015031|GO:0071244|GO:0007626|GO:1903998|GO:0007635|GO:0006887|GO:1903745|GO:0018991|GO:0099525|GO:1990504|GO:0030536|GO:0001820|GO:0016079|GO:0006937	Biological Process	GOA,uniprot	C.elegans
Q23670	GO:0006265|GO:0051301|GO:0000819|GO:0051321|GO:0006259|GO:0051306|GO:0000712|GO:0000070|GO:0007049	Biological Process	GOA,uniprot	C.elegans
Q23681	GO:1902074|GO:0007635|GO:0035556|GO:0006935|GO:0006182|GO:0010035|GO:0006468|GO:0007168|GO:0009190	Biological Process	GOA,uniprot	C.elegans
Q23682	GO:1902074|GO:0007635|GO:0035556|GO:0006935|GO:0006182|GO:0010035|GO:0006468|GO:0007168|GO:0009190	Biological Process	GOA,uniprot	C.elegans
Q26261	GO:0007419|GO:0045773|GO:0008045|GO:0038007|GO:0045138|GO:1905488|GO:0009605|GO:0061643|GO:0008078|GO:1905815|GO:0097628|GO:0030950|GO:0033563|GO:0031115|GO:0040017|GO:0007165|GO:0035262|GO:0071679	Biological Process	GOA,uniprot	C.elegans
Q27218	GO:0006811|GO:0098662|GO:0060079|GO:0046662|GO:0040012|GO:0060078|GO:0034220	Biological Process	GOA,uniprot	C.elegans
Q27249	GO:0043393|GO:0009792|GO:0030833|GO:0030835|GO:0007015|GO:0040011|GO:0006936|GO:0034609	Biological Process	GOA,uniprot	C.elegans
Q27355	GO:0008544|GO:0000003|GO:0045944|GO:0008406|GO:0007398|GO:0045197|GO:0040025|GO:0042659	Biological Process	GOA,uniprot	C.elegans
Q27394	GO:0009653|GO:0002064|GO:0040018|GO:0040026|GO:0035017|GO:0035150|GO:0048613|GO:0061063|GO:1903133|GO:1905278	Biological Process	GOA,uniprot	C.elegans
Q27433	GO:0006811|GO:0006814|GO:1905792|GO:1905789|GO:0006813|GO:0035725|GO:0007638|GO:0009612|GO:0050976	Biological Process	GOA,uniprot	C.elegans
Q27487	GO:0007031|GO:0098869|GO:0006979|GO:0042542|GO:0008340|GO:0042744	Biological Process	GOA,uniprot	C.elegans
Q27497	GO:0051301|GO:0051321|GO:0006325|GO:0001933|GO:0010628|GO:0007049	Biological Process	GOA,uniprot	C.elegans
Q27511	GO:0009996|GO:0045892	Biological Process	GOA,uniprot	C.elegans
Q27539	GO:0006508|GO:0006515|GO:0034514	Biological Process	GOA,uniprot	C.elegans
Q27873	GO:0036211|GO:0033555|GO:0032259|GO:0018197|GO:0010506|GO:0042594|GO:0006479	Biological Process	GOA,uniprot	C.elegans
Q27874	GO:0007229|GO:0055001|GO:0060279|GO:0055002|GO:0046716|GO:0040028|GO:0048680|GO:0042059|GO:0007155|GO:0007005|GO:0060298|GO:0040017|GO:1903354|GO:0032956|GO:1904901|GO:0072327	Biological Process	GOA,uniprot	C.elegans
Q27886	GO:0045165|GO:1905485|GO:0030182|GO:0050775|GO:0045138|GO:0097402|GO:0040028|GO:0001764|GO:0016055|GO:0045724|GO:1904936|GO:0008356|GO:0060070|GO:0097475|GO:0060573|GO:0046662|GO:0010623|GO:0007163|GO:0048699|GO:0040025	Biological Process	GOA,uniprot	C.elegans
Q27894	NA	Biological Process	GOA,uniprot	C.elegans
Q27GU3	GO:0007638|GO:0018105|GO:0006972|GO:0090502|GO:0043266|GO:0018107|GO:0043267|GO:0050920	Biological Process	GOA,uniprot	C.elegans
Q2L6W9	GO:0007399|GO:0018105|GO:0030031|GO:0008360|GO:0035556|GO:0030308|GO:0016310|GO:0006468|GO:0031175|GO:0007163	Biological Process	GOA,uniprot	C.elegans
Q2L6Y4	GO:0040024|GO:0000003|GO:0006470|GO:0006486|GO:0006112|GO:0005977|GO:0019915|GO:0006493|GO:0006048	Biological Process	GOA,uniprot	C.elegans
Q2PJ68	GO:1903188|GO:0018105|GO:0035556|GO:0016310|GO:0048382|GO:0002119|GO:0006468|GO:1904508|GO:0044255|GO:0010468	Biological Process	GOA,uniprot	C.elegans
Q3LRZ3	GO:0030178|GO:0016055|GO:0048468|GO:0007411	Biological Process	GOA,uniprot	C.elegans
Q3V5I7	GO:0016236|GO:0000422|GO:0006501|GO:0006995|GO:0000045|GO:0006914|GO:0044804|GO:0006497|GO:0010506	Biological Process	GOA,uniprot	C.elegans
Q3Y416	GO:0016310|GO:0019722|GO:0006468|GO:0032793|GO:0045860|GO:0061762|GO:0032147	Biological Process	GOA,uniprot	C.elegans
Q45EK2	GO:0055088|GO:0071542|GO:0048666|GO:0006355|GO:0048568|GO:0009887|GO:0006357	Biological Process	GOA,uniprot	C.elegans
Q45FX5	GO:0040017|GO:0043087|GO:0045746|GO:0016477|GO:0035556|GO:0110039|GO:0040028	Biological Process	GOA,uniprot	C.elegans
Q4TT88	GO:0008595|GO:0030154|GO:0051321|GO:0009792|GO:0030590|GO:0043171|GO:1903538|GO:0051661|GO:1900195|GO:0048477|GO:0006508|GO:0046662|GO:1990947	Biological Process	GOA,uniprot	C.elegans
Q4W4Z2	GO:0000003|GO:0070482|GO:0009792|GO:0050829|GO:0040014|GO:0045087|GO:0032504|GO:0006979|GO:0000303|GO:0009411|GO:0040010	Biological Process	GOA,uniprot	C.elegans
Q53U87	GO:0048814|GO:0050775|GO:1903859|GO:0007411|GO:0098609|GO:0042074|GO:0048813|GO:0009792|GO:0003384|GO:0000132|GO:0070593	Biological Process	GOA,uniprot	C.elegans
Q564Q1	GO:0009792|GO:1903354|GO:0005975|GO:0033499|GO:0050830|GO:0002119|GO:0042335|GO:0035262|GO:0040026|GO:0006012|GO:1900102|GO:0044281	Biological Process	GOA,uniprot	C.elegans
Q58AU4	GO:0007271|GO:0040013|GO:0046834|GO:0035556|GO:0016310|GO:0046339|GO:0032094|GO:0007210|GO:0046662|GO:0040012|GO:0007165|GO:0007205|GO:0007212	Biological Process	GOA,uniprot	C.elegans
Q58AU5	GO:0007271|GO:0040013|GO:0046834|GO:0035556|GO:0016310|GO:0046339|GO:0032094|GO:0007210|GO:0046662|GO:0040012|GO:0007165|GO:0007205|GO:0007212	Biological Process	GOA,uniprot	C.elegans
Q58AU6	GO:0007271|GO:0040013|GO:0046834|GO:0035556|GO:0016310|GO:0046339|GO:0032094|GO:0007210|GO:0046662|GO:0040012|GO:0007165|GO:0007205|GO:0007212	Biological Process	GOA,uniprot	C.elegans
Q59E83	GO:2000252|GO:0007186|GO:0007165|GO:1901046|GO:0008340|GO:0007218|GO:0040013	Biological Process	GOA,uniprot	C.elegans
Q5CZ52	GO:0061512|GO:0030030|GO:0007098|GO:0015031|GO:0060271	Biological Process	GOA,uniprot	C.elegans
Q5FC64	GO:0006612|GO:0007097|GO:0030154|GO:0007283|GO:0051179|GO:0018230|GO:0007286|GO:0045793|GO:0031268|GO:0006996|GO:0097723|GO:0061025	Biological Process	GOA,uniprot	C.elegans
Q5H9N3	GO:0051239|GO:0045944|GO:0045893|GO:0046662|GO:0043051|GO:0040012|GO:0006355|GO:0008340|GO:0006260|GO:0006357	Biological Process	GOA,uniprot	C.elegans
Q5WRN1	GO:0045747|GO:0030513|GO:0040018|GO:0042661	Biological Process	GOA,uniprot	C.elegans
Q5ZEP9	GO:0006351|GO:0010468|GO:0006355|GO:0045892|GO:0009888|GO:0006357	Biological Process	GOA,uniprot	C.elegans
Q5ZR76	GO:0006006	Biological Process	GOA,uniprot	C.elegans
Q65XX7	GO:0008406|GO:0010628	Biological Process	GOA,uniprot	C.elegans
Q65ZG8	GO:1902894|GO:0030154|GO:0040034|GO:0061067	Biological Process	GOA,uniprot	C.elegans
Q6AW06	GO:2000677|GO:0006281|GO:0000077|GO:0051726|GO:0034729|GO:0006325|GO:0032259|GO:0006338|GO:0006357	Biological Process	GOA,uniprot	C.elegans
Q6BER5	GO:0045944|GO:0006325|GO:0006357	Biological Process	GOA,uniprot	C.elegans
Q6DNF4	GO:0070482|GO:0007631|GO:0019934|GO:0035556|GO:0050896|GO:0006182|GO:0007610|GO:0009190	Biological Process	GOA,uniprot	C.elegans
Q6I6D4	GO:0010446|GO:0030030|GO:0042073|GO:0007635|GO:0006935|GO:0060271	Biological Process	GOA,uniprot	C.elegans
Q6RYS9	GO:0001963|GO:0034608|GO:0007626|GO:0034609|GO:0071880|GO:0007186|GO:0032094|GO:0007195|GO:0045944|GO:0040012|GO:1902437|GO:0007165|GO:0007212|GO:1990834	Biological Process	GOA,uniprot	C.elegans
Q7JKC3	GO:0006508|GO:0031647|GO:0016579|GO:0051091|GO:0006511|GO:0008595|GO:0031581|GO:0051661	Biological Process	GOA,uniprot	C.elegans
Q7JM44	GO:0034605|GO:0045138|GO:0008340|GO:0010628|GO:1900182|GO:0010629|GO:0040018|GO:0042661|GO:0007179|GO:0048337|GO:0045893|GO:0030514|GO:0090597|GO:0045892	Biological Process	GOA,uniprot	C.elegans
Q7JNG4	GO:0045773|GO:0030838|GO:0040028|GO:0001764|GO:0008078|GO:0035556|GO:0016477|GO:0035022|GO:0035025|GO:0018991|GO:0009792|GO:0002119|GO:0048808|GO:0016601|GO:0043652|GO:0040012|GO:0007411	Biological Process	GOA,uniprot	C.elegans
Q7JNG6	GO:0045773|GO:0030838|GO:0040028|GO:0001764|GO:0008078|GO:0035556|GO:0016477|GO:0035022|GO:0035025|GO:0018991|GO:0009792|GO:0002119|GO:0048808|GO:0016601|GO:0043652|GO:0040012|GO:0007411	Biological Process	GOA,uniprot	C.elegans
Q7JNZ1	GO:0007271|GO:0040013|GO:0046834|GO:0035556|GO:0016310|GO:0046339|GO:0032094|GO:0007210|GO:0046662|GO:0040012|GO:0007165|GO:0007205|GO:0007212	Biological Process	GOA,uniprot	C.elegans
Q7K755	GO:0008593|GO:0006486|GO:0006493	Biological Process	GOA,uniprot	C.elegans
Q7KPP4	GO:0045773|GO:0030838|GO:0040028|GO:0001764|GO:0008078|GO:0032228|GO:0016477|GO:0035022|GO:0035025|GO:0018991|GO:0009792|GO:0002119|GO:0048808|GO:0016601|GO:0043652|GO:0040012|GO:0007411	Biological Process	GOA,uniprot	C.elegans
Q7YSI9	GO:0045773|GO:0048858|GO:0008045|GO:0040018|GO:0008078|GO:0030335|GO:0043057|GO:0030036|GO:0048842|GO:0018991|GO:0016204|GO:0007617|GO:0022008|GO:0007165|GO:0007411	Biological Process	GOA,uniprot	C.elegans
Q7YTG1	GO:0051017|GO:0048546|GO:0045109|GO:0007266|GO:0045185|GO:0002119|GO:0048598|GO:0048730|GO:0051016|GO:0035023	Biological Process	GOA,uniprot	C.elegans
Q7YTG2	GO:0045109|GO:0048598|GO:0051017|GO:0007266|GO:0048730|GO:0045185|GO:0051016|GO:0002119|GO:0048546|GO:0035023	Biological Process	GOA,uniprot	C.elegans
Q7YWX7	GO:0030334|GO:0061357|GO:0061359|GO:0060069|GO:0016055|GO:0048557|GO:0030177|GO:0070986|GO:0061355|GO:0001714|GO:0010623|GO:0000132|GO:0040025|GO:0006886	Biological Process	GOA,uniprot	C.elegans
Q7Z139	GO:0046513|GO:0006665|GO:0006629	Biological Process	GOA,uniprot	C.elegans
Q7Z1Z1	GO:0000003|GO:0018991|GO:0040026|GO:0030206|GO:0002009|GO:0040025	Biological Process	GOA,uniprot	C.elegans
Q867X0	GO:0009225|GO:0006974|GO:0010332|GO:1990966|GO:0005975|GO:0006282	Biological Process	GOA,uniprot	C.elegans
Q86C56	GO:0070482|GO:0035556|GO:0050896|GO:0009190|GO:0038060|GO:0006182	Biological Process	GOA,uniprot	C.elegans
Q86DA5	GO:1901214|GO:0034128|GO:0002376|GO:0019677|GO:0007399|GO:0010628|GO:0010629|GO:0030154|GO:0050832|GO:0008104|GO:0050829|GO:0042427|GO:1902097|GO:0045944|GO:0042742|GO:0007165|GO:0045087|GO:0048678|GO:0045168	Biological Process	GOA,uniprot	C.elegans
Q86GV3	GO:0042048|GO:0007606|GO:0050893|GO:0035556|GO:0006935|GO:0006182|GO:0006468|GO:0007168|GO:0009190	Biological Process	GOA,uniprot	C.elegans
Q86MD3	GO:0000122|GO:0045089|GO:0034614|GO:0050829|GO:0042427|GO:0006357|GO:0071248|GO:0045944|GO:0010468|GO:0045824|GO:0006355	Biological Process	GOA,uniprot	C.elegans
Q86MI0	GO:0006338|GO:0009792|GO:0034514|GO:0006357|GO:0045944|GO:0045088	Biological Process	GOA,uniprot	C.elegans
Q86MP3	GO:0016236|GO:0000422|GO:0006914|GO:0044804|GO:0006497|GO:0034497|GO:0000045	Biological Process	GOA,uniprot	C.elegans
Q86NH1	GO:0030030|GO:0007399|GO:0030154|GO:0016477|GO:0090630|GO:0040011|GO:0046578|GO:0008088|GO:0007165|GO:0008104	Biological Process	GOA,uniprot	C.elegans
Q8I0P7	GO:0010446|GO:0007635|GO:0043951|GO:0007165|GO:0006935|GO:0010754|GO:0042542|GO:0008340|GO:0010628|GO:0007602	Biological Process	GOA,uniprot	C.elegans
Q8I113	GO:0018105|GO:0008340|GO:0060625|GO:0035556|GO:0016310|GO:0046777|GO:0006468|GO:0035095	Biological Process	GOA,uniprot	C.elegans
Q8I136	GO:0018243|GO:0006486|GO:0006493	Biological Process	GOA,uniprot	C.elegans
Q8I4B0	GO:0006811|GO:0006813|GO:0034765|GO:0051260|GO:0071805|GO:0055085	Biological Process	GOA,uniprot	C.elegans
Q8I4E2	GO:0097194|GO:0015031|GO:0090387|GO:0000278|GO:0006897|GO:0016197|GO:0090386|GO:0097320|GO:0090389	Biological Process	GOA,uniprot	C.elegans
Q8I4F7	GO:0034968|GO:0010452|GO:0006338	Biological Process	GOA,uniprot	C.elegans
Q8I4G9	GO:0042395|GO:0040017|GO:0018991|GO:0009792|GO:0006898|GO:0002119|GO:0009306|GO:0008104|GO:0045807|GO:0040010	Biological Process	GOA,uniprot	C.elegans
Q8I4H0	GO:0042395|GO:0040017|GO:0018991|GO:0009792|GO:0006898|GO:0002119|GO:0009306|GO:0008104|GO:0045807|GO:0040010	Biological Process	GOA,uniprot	C.elegans
Q8I4M5	GO:0031124|GO:0051321|GO:0006417|GO:0018992|GO:0010628	Biological Process	GOA,uniprot	C.elegans
Q8I4N4	GO:0040024|GO:0071321|GO:0007399|GO:0019236|GO:0008340|GO:0010628|GO:0030516|GO:0035556|GO:0006935|GO:0007608|GO:0009266|GO:0042542|GO:0050896|GO:0007602|GO:0006182|GO:0030511|GO:0040014|GO:0008355|GO:0006468|GO:0061065|GO:0061067|GO:0060271|GO:0007168|GO:0007165|GO:0010468|GO:0009190|GO:0050920	Biological Process	GOA,uniprot	C.elegans
Q8I7F8	GO:0042048|GO:0097500|GO:0007635|GO:0006935|GO:0007608|GO:0050896|GO:0008104|GO:0097499|GO:1990834	Biological Process	GOA,uniprot	C.elegans
Q8I7G4	GO:0018095|GO:0030030|GO:0042073|GO:0072659	Biological Process	GOA,uniprot	C.elegans
Q8I7I5	GO:0009792|GO:0040011	Biological Process	GOA,uniprot	C.elegans
Q8I7M8	GO:0048489|GO:0008089|GO:0051726|GO:0016310|GO:0006468|GO:0000083	Biological Process	GOA,uniprot	C.elegans
Q8IG69	GO:0019216|GO:0006351|GO:0050829|GO:0045087|GO:0002376|GO:0006355|GO:0006357	Biological Process	GOA,uniprot	C.elegans
Q8ITW8	GO:0009791|GO:0045944|GO:0006355|GO:0008340|GO:0045923	Biological Process	GOA,uniprot	C.elegans
Q8ITX8	GO:0040024|GO:0040018|GO:0007178|GO:0016310|GO:0018991|GO:0030513|GO:0050832|GO:0002119|GO:0006468|GO:0030509|GO:0045944|GO:0030514|GO:0045087	Biological Process	GOA,uniprot	C.elegans
Q8MLZ5	GO:0007616|GO:0043087|GO:0008306|GO:0046580|GO:0007614	Biological Process	GOA,uniprot	C.elegans
Q8MNT9	GO:0060903|GO:2000781|GO:0070988|GO:1901046|GO:0006260|GO:0010032|GO:1905516|GO:2001252	Biological Process	GOA,uniprot	C.elegans
Q8MNV0	GO:0007399|GO:0031117|GO:0007019|GO:0051647|GO:0048477|GO:0001578|GO:0051013|GO:0040025	Biological Process	GOA,uniprot	C.elegans
Q8MQ03	GO:0031991|GO:1903562|GO:0035046|GO:0007018|GO:0051256|GO:0040038|GO:0051257|GO:0051255	Biological Process	GOA,uniprot	C.elegans
Q8MQ04	GO:0031991|GO:0035046|GO:0007018|GO:0051256|GO:0040038|GO:0051257	Biological Process	GOA,uniprot	C.elegans
Q8MQ70	GO:0000045|GO:0018105|GO:0008340|GO:0009408|GO:0016310|GO:0006914|GO:0006468|GO:0018107|GO:0006979	Biological Process	GOA,uniprot	C.elegans
Q8MQE6	GO:0030833|GO:0016331|GO:0032528|GO:0031647|GO:0048613|GO:0010631|GO:2000370|GO:0034315|GO:1901046	Biological Process	GOA,uniprot	C.elegans
Q8MXI4	GO:0006970|GO:0000165|GO:0035556|GO:0016310|GO:0006468	Biological Process	GOA,uniprot	C.elegans
Q8MXS0	GO:0006811|GO:0040017|GO:0051481|GO:0009792|GO:0051480|GO:0070588|GO:0002119|GO:0045807|GO:0006897|GO:0040010|GO:0006816	Biological Process	GOA,uniprot	C.elegans
Q8MXU4	GO:0051026|GO:0040019|GO:0006974|GO:0006281|GO:0034504|GO:0006260|GO:0090727|GO:1905134|GO:0010845	Biological Process	GOA,uniprot	C.elegans
Q8STE5	GO:0030334|GO:0060097|GO:0006909|GO:1903356|GO:1902742|GO:0016477|GO:0070986|GO:1901076|GO:0007015|GO:0043652|GO:0006911|GO:0035262|GO:0031532|GO:0000132|GO:0006915|GO:0048870	Biological Process	GOA,uniprot	C.elegans
Q8STF6	GO:0040017|GO:0046662|GO:0046716|GO:0045214|GO:0007626	Biological Process	GOA,uniprot	C.elegans
Q8T3B9	GO:0007501|GO:0040019|GO:0009653|GO:0030154|GO:0048626|GO:0006355|GO:1901046|GO:0048582|GO:0040026|GO:0006357|GO:0048337	Biological Process	GOA,uniprot	C.elegans
Q8T3F0	GO:0030845|GO:0043051|GO:0040013|GO:0000003|GO:0007186|GO:0035556|GO:0043087|GO:0002119|GO:0032094|GO:0043547|GO:0009968|GO:0050804|GO:0046662|GO:0040012|GO:0007212|GO:0008277	Biological Process	GOA,uniprot	C.elegans
Q8T3G2	GO:0016311|GO:0046662|GO:0006357	Biological Process	GOA,uniprot	C.elegans
Q8T3G5	GO:0043051|GO:0007631|GO:0060158|GO:0007186|GO:0007188|GO:0002119|GO:0007210|GO:0040017|GO:0046662|GO:0007165|GO:0007212	Biological Process	GOA,uniprot	C.elegans
Q8T5S1	GO:1902600|GO:0006811|GO:0043051|GO:0071805|GO:0008340|GO:0040010|GO:0055085|GO:0006885|GO:0000003|GO:0098719|GO:0040018|GO:0019915|GO:0051453|GO:0006814|GO:0002119|GO:2000193|GO:0090087|GO:0006812	Biological Process	GOA,uniprot	C.elegans
Q8WQ99	GO:0090263|GO:0018105|GO:0051653|GO:0051301|GO:0008356|GO:0016310|GO:0006897|GO:0030590|GO:0006468|GO:0032880|GO:0007049|GO:0032888|GO:0007165|GO:0008104	Biological Process	GOA,uniprot	C.elegans
Q8WQA4	GO:0006811|GO:0035150|GO:0002064|GO:0034765|GO:0034220|GO:0006821|GO:1902476	Biological Process	GOA,uniprot	C.elegans
Q8WQG9	GO:0030050|GO:0000165|GO:0008340|GO:0009408|GO:0006972|GO:0016310|GO:1905803|GO:0048681|GO:0006468|GO:0030431|GO:0007254|GO:0007258	Biological Process	GOA,uniprot	C.elegans
Q8WQL7	GO:0018105|GO:0007608|GO:0050896|GO:0016310|GO:0046777|GO:0006468|GO:0018107|GO:0045893	Biological Process	GOA,uniprot	C.elegans
Q8WR51	GO:0006486|GO:0005975|GO:0036066|GO:0006004	Biological Process	GOA,uniprot	C.elegans
Q8WT44	GO:0006508|GO:1903673|GO:0009792|GO:0016579|GO:1904785|GO:0009992|GO:0030010|GO:0031023	Biological Process	GOA,uniprot	C.elegans
Q93149	GO:0006811|GO:0098662|GO:0060079|GO:0060078|GO:0034220|GO:0098703	Biological Process	GOA,uniprot	C.elegans
Q93212	GO:0006972|GO:0051968|GO:0001966|GO:0008344|GO:0040012	Biological Process	GOA,uniprot	C.elegans
Q93243	GO:0042395|GO:0006508|GO:0018996|GO:0040002	Biological Process	GOA,uniprot	C.elegans
Q93244	GO:0001666|GO:0006535|GO:0019344|GO:0008652	Biological Process	GOA,uniprot	C.elegans
Q93246	GO:2000748|GO:0030154|GO:0006355|GO:0006357	Biological Process	GOA,uniprot	C.elegans
Q93352	GO:0045944|GO:0007606|GO:0030154|GO:0006935|GO:0048665|GO:0006357	Biological Process	GOA,uniprot	C.elegans
Q93356	GO:0042048|GO:0032200|GO:0000723|GO:0016233|GO:0006355|GO:0048665|GO:0006357	Biological Process	GOA,uniprot	C.elegans
Q93373	GO:0009792|GO:0002119|GO:1905710|GO:0002064|GO:0035150	Biological Process	GOA,uniprot	C.elegans
Q93379	GO:0042395|GO:0006749|GO:0034599|GO:0098869|GO:0045454|GO:0000303	Biological Process	GOA,uniprot	C.elegans
Q93380	GO:0006811|GO:0006813|GO:0006937|GO:0043266	Biological Process	GOA,uniprot	C.elegans
Q93413	GO:0002376|GO:0030422|GO:0050896|GO:0035194|GO:1903863|GO:0045087	Biological Process	GOA,uniprot	C.elegans
Q93454	GO:0006405|GO:0000972|GO:0051028|GO:0015031	Biological Process	GOA,uniprot	C.elegans
Q93560	GO:1903355|GO:0000122|GO:0045165|GO:0045944|GO:1904747|GO:0090444|GO:0110039|GO:0006357	Biological Process	GOA,uniprot	C.elegans
Q93561	GO:0030968|GO:0051788|GO:0030433|GO:0006950|GO:0015031|GO:0006897	Biological Process	GOA,uniprot	C.elegans
Q93571	GO:0000209|GO:0016567|GO:0040011	Biological Process	GOA,uniprot	C.elegans
Q93575	GO:0045910|GO:0006139|GO:0090657|GO:0006974|GO:1904430|GO:0000723|GO:0006260|GO:0032508|GO:0010569|GO:0006281|GO:0006310	Biological Process	GOA,uniprot	C.elegans
Q93594	GO:0000398|GO:0042789|GO:0031047|GO:0006406|GO:0045292|GO:0031124|GO:0000956|GO:0035195|GO:0006397|GO:0031053|GO:0008380	Biological Process	GOA,uniprot	C.elegans
Q93646	GO:0043059|GO:0046716|GO:0045214|GO:0040013|GO:0015870|GO:0043058|GO:0040017|GO:0032413|GO:0046662|GO:0006836|GO:0007528	Biological Process	GOA,uniprot	C.elegans
Q93703	GO:0006559|GO:0009058|GO:0006520|GO:0043053|GO:0009072|GO:0006572	Biological Process	GOA,uniprot	C.elegans
Q93705	GO:0040024|GO:0045944|GO:0048665|GO:0006355|GO:0043065|GO:0001708|GO:0007411|GO:0006357|GO:0010975	Biological Process	GOA,uniprot	C.elegans
Q93725	GO:0030162|GO:0045116|GO:0010629|GO:0043518|GO:0019941|GO:0043066|GO:0043065	Biological Process	GOA,uniprot	C.elegans
Q93791	GO:0001764|GO:0007419|GO:0050808|GO:0007160|GO:0097376|GO:0007155|GO:0035418|GO:0007271|GO:1905488	Biological Process	GOA,uniprot	C.elegans
Q93794	GO:0040028|GO:0031647|GO:0007548|GO:0008593|GO:0030154|GO:0045746|GO:0046660|GO:0010826	Biological Process	GOA,uniprot	C.elegans
Q93796	GO:0006869|GO:1901076	Biological Process	GOA,uniprot	C.elegans
Q93833	GO:0035721|GO:0042073|GO:0007635|GO:1905515|GO:0008104|GO:0035720|GO:0060271	Biological Process	GOA,uniprot	C.elegans
Q93890	GO:0090481|GO:0072334|GO:0008643|GO:1990569	Biological Process	GOA,uniprot	C.elegans
Q93971	GO:0006811|GO:0000278|GO:0008406|GO:0006812|GO:0098655|GO:0030421|GO:0055085	Biological Process	GOA,uniprot	C.elegans
Q94051	GO:0070836|GO:0046662|GO:0051321|GO:0007265	Biological Process	GOA,uniprot	C.elegans
Q94071	GO:0040017|GO:0000003|GO:0043051|GO:0007528	Biological Process	GOA,uniprot	C.elegans
Q94124	GO:0008045|GO:0001764|GO:0008360|GO:0060326|GO:0048846|GO:0007264|GO:0007015|GO:0033563|GO:0030865|GO:0043652|GO:0006996|GO:0048812|GO:0007165|GO:0032956|GO:0007163	Biological Process	GOA,uniprot	C.elegans
Q94125	GO:0040024|GO:0007611|GO:1902075|GO:0043053|GO:1902074|GO:0008340|GO:0000003|GO:0008582|GO:0007635|GO:0048015|GO:0006935|GO:0016310|GO:0046686|GO:0009792|GO:0036092|GO:0014065|GO:0006979|GO:0046854|GO:0050920|GO:0048856	Biological Process	GOA,uniprot	C.elegans
Q94126	GO:0045944|GO:0043068|GO:0006355|GO:0006915|GO:0006357	Biological Process	GOA,uniprot	C.elegans
Q94131	GO:0009880|GO:0000122|GO:0006338|GO:0001933|GO:0001704|GO:0001709	Biological Process	GOA,uniprot	C.elegans
Q94148	GO:0032456|GO:0015031|GO:1902647|GO:0099525|GO:0001881|GO:1904951|GO:0032869	Biological Process	GOA,uniprot	C.elegans
Q94165	GO:0007501|GO:1904747|GO:0006355|GO:0006357	Biological Process	GOA,uniprot	C.elegans
Q94218	GO:0006508|GO:0050921|GO:0045471|GO:0097499|GO:0006935	Biological Process	GOA,uniprot	C.elegans
Q94230	GO:0006357|GO:0040012|GO:0007281	Biological Process	GOA,uniprot	C.elegans
Q94234	GO:0032042	Biological Process	GOA,uniprot	C.elegans
Q94251	GO:0018996|GO:0009792|GO:0008078|GO:1904747|GO:0006511|GO:0008406|GO:0002119|GO:0040034|GO:0043065|GO:0042981|GO:0006915	Biological Process	GOA,uniprot	C.elegans
Q94252	GO:0010508|GO:0016042|GO:0042759|GO:0006629|GO:0016239|GO:0008340|GO:0019433	Biological Process	GOA,uniprot	C.elegans
Q94261	GO:0001732|GO:1904667|GO:0006413|GO:0060184|GO:0002183|GO:0030154|GO:1905879|GO:0006412|GO:0048477|GO:0000338	Biological Process	GOA,uniprot	C.elegans
Q94361	GO:1904290|GO:0006974|GO:1904333|GO:0016925|GO:0043060|GO:0009792|GO:0006351|GO:0042177|GO:1990466|GO:0006357|GO:0006281|GO:0010468	Biological Process	GOA,uniprot	C.elegans
Q94420	GO:0071688|GO:0000209|GO:0071233|GO:1904263|GO:0030307|GO:0009792|GO:0043161|GO:0010507|GO:0030162|GO:0032888|GO:0016567|GO:0030163|GO:0000132	Biological Process	GOA,uniprot	C.elegans
Q94986	GO:0007419|GO:0043051|GO:0007271|GO:1905488|GO:0015031|GO:0017157|GO:0006904|GO:0032228|GO:0006935|GO:0009306|GO:0006887|GO:0072659|GO:0007617|GO:0040012	Biological Process	GOA,uniprot	C.elegans
Q95017	GO:0000122|GO:0009792|GO:0016925|GO:0002119|GO:0043282|GO:0032880|GO:0009952	Biological Process	GOA,uniprot	C.elegans
Q95NM6	GO:0090502|GO:0006401|GO:0006309|GO:0006915|GO:0006308	Biological Process	GOA,uniprot	C.elegans
Q95NU5	GO:0071218|GO:0051085	Biological Process	GOA,uniprot	C.elegans
Q95PZ9	GO:0048515|GO:0051308|GO:0030154|GO:0007165|GO:0016310|GO:0007283|GO:0018105|GO:0006468|GO:0032880	Biological Process	GOA,uniprot	C.elegans
Q95Q25	GO:0006974|GO:1990426|GO:0006259|GO:0042148|GO:0009792|GO:0010032|GO:0007131|GO:0006281|GO:0006312|GO:0006310|GO:0042771|GO:0043066|GO:0000730|GO:0000724|GO:0070192	Biological Process	GOA,uniprot	C.elegans
Q95Q34	GO:0016310|GO:0002119|GO:0030490|GO:0006468	Biological Process	GOA,uniprot	C.elegans
Q95Q51	GO:0045773|GO:0030838|GO:0040028|GO:0001764|GO:0008078|GO:0035556|GO:0016477|GO:0035022|GO:0035025|GO:0018991|GO:0009792|GO:0002119|GO:0048808|GO:0016601|GO:0043652|GO:0040012|GO:0007411	Biological Process	GOA,uniprot	C.elegans
Q95Q62	GO:0016310|GO:0032958	Biological Process	GOA,uniprot	C.elegans
Q95Q89	GO:0000122|GO:0006338|GO:0009408|GO:1903863|GO:0006476	Biological Process	GOA,uniprot	C.elegans
Q95Q95	GO:0000492|GO:0051247|GO:0016242|GO:0042221|GO:0008340|GO:0010628|GO:0010629|GO:0006417|GO:0031929|GO:1903935|GO:0016310|GO:0048382|GO:0002119|GO:0006468|GO:0045727|GO:0048856	Biological Process	GOA,uniprot	C.elegans
Q95QA6	GO:0048598|GO:0031581	Biological Process	GOA,uniprot	C.elegans
Q95QC4	GO:0040001|GO:0007017|GO:0035556|GO:0016310|GO:0043052|GO:0006468|GO:0007049|GO:0007026|GO:0044773|GO:0040040	Biological Process	GOA,uniprot	C.elegans
Q95QD7	GO:0040027|GO:0006355|GO:0007049	Biological Process	GOA,uniprot	C.elegans
Q95QI7	GO:0040024|GO:0000122|GO:0009791|GO:0009653|GO:0043051|GO:0061066|GO:0008340|GO:0030154|GO:0060395|GO:0050829|GO:0071444|GO:0006357|GO:0061065|GO:0051239|GO:0030509|GO:0050793|GO:0006355	Biological Process	GOA,uniprot	C.elegans
Q95QJ7	GO:0040001|GO:0007097|GO:0051301|GO:0000022|GO:0008277|GO:0007049	Biological Process	GOA,uniprot	C.elegans
Q95QK3	GO:0071557|GO:0060290|GO:0010468|GO:0006325|GO:0006338	Biological Process	GOA,uniprot	C.elegans
Q95QW4	GO:0006811|GO:0006882|GO:0040026|GO:0046579|GO:0071294|GO:0006829|GO:0071577|GO:0010312|GO:0006812|GO:0055085	Biological Process	GOA,uniprot	C.elegans
Q95QZ9	GO:0009792|GO:0006511|GO:0071712	Biological Process	GOA,uniprot	C.elegans
Q95US5	GO:0045747|GO:0006486|GO:0016051|GO:0009636|GO:0042661|GO:0006493	Biological Process	GOA,uniprot	C.elegans
Q95V25	GO:0006811|GO:0071805|GO:0045214|GO:0009410|GO:0055085|GO:0043050|GO:0048149|GO:0006813|GO:0040011|GO:0050804|GO:0034765|GO:0046928	Biological Process	GOA,uniprot	C.elegans
Q95XA8	GO:0032793|GO:0045944|GO:0051289|GO:0008340	Biological Process	GOA,uniprot	C.elegans
Q95XG8	GO:0006811|GO:0071421|GO:0070574|GO:0010038|GO:0006879|GO:0055071|GO:0097577|GO:0010042|GO:0050829|GO:0000041|GO:0034755|GO:0030001|GO:0006979	Biological Process	GOA,uniprot	C.elegans
Q95XG9	GO:0019478|GO:0046416	Biological Process	GOA,uniprot	C.elegans
Q95XP4	GO:0030334|GO:0010172|GO:0048843|GO:0045138|GO:0016331|GO:0007413|GO:0030335|GO:1902667|GO:0050919|GO:0030155|GO:0071526|GO:0090597|GO:0032956|GO:0007411	Biological Process	GOA,uniprot	C.elegans
Q95XP5	GO:0006811|GO:0040017|GO:0051481|GO:0009792|GO:0051480|GO:0070588|GO:0002119|GO:0045807|GO:0006897|GO:0040010|GO:0006816	Biological Process	GOA,uniprot	C.elegans
Q95XP6	GO:0006811|GO:0040017|GO:0051481|GO:0009792|GO:0051480|GO:0070588|GO:0002119|GO:0045807|GO:0006897|GO:0040010|GO:0006816	Biological Process	GOA,uniprot	C.elegans
Q95XP9	GO:0051988|GO:0051301|GO:0010696|GO:1903394|GO:0051321|GO:0007049|GO:1905342|GO:0034501|GO:0007094	Biological Process	GOA,uniprot	C.elegans
Q95XQ8	GO:0007399|GO:0000003|GO:0030174|GO:1902975|GO:0008406|GO:0040011|GO:0006260|GO:0032508|GO:0007049|GO:0006271|GO:0000727|GO:0006270|GO:0006268	Biological Process	GOA,uniprot	C.elegans
Q95XR2	GO:0030488|GO:0006364|GO:0001510|GO:0008033|GO:0032259|GO:0031167	Biological Process	GOA,uniprot	C.elegans
Q95XR4	GO:1902902|GO:0006914|GO:0016236	Biological Process	GOA,uniprot	C.elegans
Q95XX0	GO:0006301|GO:0016567|GO:1902533|GO:1902523|GO:0070534|GO:2000008	Biological Process	GOA,uniprot	C.elegans
Q95XZ5	GO:0009790|GO:1990414|GO:1905088|GO:0061780|GO:0000070|GO:0009792|GO:0071169|GO:0007049|GO:0034088|GO:0051177|GO:0010468|GO:0034087|GO:2000001|GO:1990918|GO:0070192	Biological Process	GOA,uniprot	C.elegans
Q95XZ6	GO:0015819|GO:0010508|GO:0080144|GO:0006865|GO:1903401|GO:1903826	Biological Process	GOA,uniprot	C.elegans
Q95Y45	GO:0030334|GO:0007166|GO:0048560|GO:0009786|GO:0045138|GO:0040028|GO:0002009|GO:0010085|GO:0060070|GO:0042659|GO:0008406|GO:0009949|GO:0035567|GO:0045167|GO:0033564|GO:0007163	Biological Process	GOA,uniprot	C.elegans
Q95Y52	GO:0006811|GO:0060078|GO:0034220|GO:1902476	Biological Process	GOA,uniprot	C.elegans
Q95Y72	GO:0045927|GO:0050892|GO:0006406|GO:0009792|GO:0040018|GO:0060429|GO:0002119|GO:0031398|GO:0000724|GO:0043248|GO:0040025|GO:0048477	Biological Process	GOA,uniprot	C.elegans
Q95Y80	GO:0046716|GO:0001708|GO:0040028|GO:0006338|GO:0071965|GO:0009996|GO:0031647|GO:0071168|GO:0014018|GO:0006357|GO:0006355|GO:0045892	Biological Process	GOA,uniprot	C.elegans
Q95Y84	GO:0000070|GO:0009792|GO:0051301|GO:0045132|GO:0030261|GO:0007076|GO:0010032|GO:0051315|GO:0007049	Biological Process	GOA,uniprot	C.elegans
Q95YD4	GO:0007172|GO:0006468|GO:0050896|GO:0051128	Biological Process	GOA,uniprot	C.elegans
Q95YE2	GO:0090502	Biological Process	GOA,uniprot	C.elegans
Q95YF0	GO:0040001|GO:0000226|GO:0090307|GO:0051301|GO:0030953|GO:0007049|GO:0031117|GO:0051231	Biological Process	GOA,uniprot	C.elegans
Q95YF3	GO:0008340|GO:0030154|GO:0007283|GO:0007276|GO:0033962|GO:0016071|GO:0048477|GO:0034063|GO:0043066|GO:0017148|GO:0006915	Biological Process	GOA,uniprot	C.elegans
Q95ZJ1	GO:0018243|GO:0006486|GO:0006493	Biological Process	GOA,uniprot	C.elegans
Q95ZK7	GO:0045836|GO:0060903|GO:0000280|GO:0010628|GO:0043631|GO:0040018|GO:0045840|GO:0051321|GO:0007283|GO:0006417|GO:0000281|GO:0051100|GO:0042078|GO:0009792|GO:0006397|GO:0002119|GO:0018992|GO:0006378|GO:0042006|GO:0040025	Biological Process	GOA,uniprot	C.elegans
Q95ZL9	GO:0090326|GO:0000122|GO:0045893|GO:0019827|GO:0045138|GO:0045892|GO:0006357	Biological Process	GOA,uniprot	C.elegans
Q95ZQ4	GO:0061066|GO:0018105|GO:0008340|GO:0043050|GO:0032007|GO:0035556|GO:0016310|GO:0006468|GO:0007210|GO:0042149|GO:0050714|GO:0050709	Biological Process	GOA,uniprot	C.elegans
Q95ZS0	GO:0016573|GO:0006352|GO:0009792|GO:0045944|GO:0009794|GO:0006367	Biological Process	GOA,uniprot	C.elegans
Q95ZS2	GO:0006520|GO:0006589|GO:0019752	Biological Process	GOA,uniprot	C.elegans
Q95ZV7	GO:0033674|GO:0097376|GO:0007399|GO:0008045|GO:0048680|GO:0014068|GO:0016310|GO:0018108|GO:0006468|GO:0038063|GO:0010976|GO:0007169	Biological Process	GOA,uniprot	C.elegans
Q965G5	GO:0048841|GO:0048691|GO:0018105|GO:0035556|GO:0050896|GO:0016310|GO:0046777|GO:1905606|GO:0006468|GO:0035095|GO:1905868|GO:1905870	Biological Process	GOA,uniprot	C.elegans
Q965H3	GO:0030334|GO:0034504|GO:0009952|GO:0010607|GO:0006325|GO:0042659|GO:0002119|GO:0048665|GO:0040015|GO:0040034|GO:0045892|GO:0007411|GO:0040029	Biological Process	GOA,uniprot	C.elegans
Q965M2	GO:0040018|GO:0030511|GO:0007179|GO:0042661	Biological Process	GOA,uniprot	C.elegans
Q965Q8	GO:0030206|GO:0015012|GO:0050650|GO:0000003|GO:0002009|GO:0018991|GO:0030166|GO:0040025|GO:0033319|GO:0030210	Biological Process	GOA,uniprot	C.elegans
Q965T6	GO:0008089|GO:0035720|GO:0007018|GO:0060271	Biological Process	GOA,uniprot	C.elegans
Q965W9	GO:0006907|GO:0030334|GO:0007416|GO:0046856|GO:0010507|GO:0006897	Biological Process	GOA,uniprot	C.elegans
Q965X9	GO:0070291|GO:0009395|GO:0016042|GO:0070292|GO:0006629	Biological Process	GOA,uniprot	C.elegans
Q966L3	GO:0045944|GO:0045089|GO:0051177|GO:0006606|GO:0006351|GO:0045087|GO:0051321|GO:0002376	Biological Process	GOA,uniprot	C.elegans
Q966L8	GO:1902074|GO:0030182|GO:0010446|GO:0007635|GO:0032026|GO:0006935|GO:0010226|GO:0010035|GO:1904640|GO:0006357|GO:0045944|GO:0050921|GO:0050920	Biological Process	GOA,uniprot	C.elegans
Q966L9	GO:0009791|GO:0030154|GO:0016070|GO:0007276|GO:0007281	Biological Process	GOA,uniprot	C.elegans
Q966W3	GO:0015014|GO:0015012|GO:0008152|GO:0030210	Biological Process	GOA,uniprot	C.elegans
Q967F4	GO:0009653|GO:0030866|GO:0007399|GO:0044331|GO:0007369|GO:0098609|GO:0030154|GO:0016477|GO:0042074|GO:0009792|GO:0007156|GO:0007155|GO:0003384|GO:0000132|GO:0016043	Biological Process	GOA,uniprot	C.elegans
Q968Y9	GO:0040024|GO:0033674|GO:1902075|GO:0043410|GO:0005975|GO:1900075|GO:0002376|GO:0008340|GO:0010888|GO:0009411|GO:0010628|GO:1903998|GO:0000003|GO:1905910|GO:0010629|GO:0040018|GO:0043054|GO:0006606|GO:0010883|GO:0014068|GO:1901031|GO:2000785|GO:0045887|GO:1905909|GO:0032435|GO:0016310|GO:0051897|GO:0046777|GO:0010286|GO:0007155|GO:0050829|GO:0008286|GO:0006468|GO:0042593|GO:0061065|GO:0030536|GO:…	Biological Process	GOA,uniprot	C.elegans
Q9BI89	GO:0006623|GO:0040017|GO:0016192|GO:0009792|GO:0090386|GO:2000643|GO:0045022|GO:0002119|GO:0032510|GO:0032880|GO:0010171	Biological Process	GOA,uniprot	C.elegans
Q9BKU4	GO:0050821|GO:0009792|GO:0043051|GO:0040018|GO:0048477|GO:0007005|GO:0008406|GO:0007283|GO:0070584|GO:0006979|GO:0002082|GO:0030421	Biological Process	GOA,uniprot	C.elegans
Q9BKZ9	GO:0009792|GO:0007631|GO:0002119|GO:0006355	Biological Process	GOA,uniprot	C.elegans
Q9BLB6	GO:0000398|GO:0000389|GO:0040022|GO:0051729	Biological Process	GOA,uniprot	C.elegans
Q9BMK9	GO:0006811|GO:0006821|GO:1902476|GO:0055085	Biological Process	GOA,uniprot	C.elegans
Q9BMN8	GO:0010172|GO:0008045|GO:0007399|GO:0097402|GO:0006470|GO:0001764|GO:0007369|GO:0008544|GO:0007416|GO:0035418|GO:0016311	Biological Process	GOA,uniprot	C.elegans
Q9GN62	GO:0061066|GO:0008340|GO:0031991|GO:0030010|GO:0030154|GO:0035556|GO:0055059|GO:0008356|GO:0016310|GO:0006468|GO:0018107|GO:0040017|GO:0045167|GO:0006979|GO:0007163	Biological Process	GOA,uniprot	C.elegans
Q9GQ00	GO:0006811|GO:0006821|GO:1902476|GO:0042595|GO:0007606|GO:0034220|GO:1904123|GO:0007210|GO:0040012|GO:0060078|GO:0035641	Biological Process	GOA,uniprot	C.elegans
Q9GRZ3	GO:0006338	Biological Process	GOA,uniprot	C.elegans
Q9GSX9	GO:0090038|GO:0060259|GO:0007186|GO:2000114|GO:0072697	Biological Process	GOA,uniprot	C.elegans
Q9GT24	GO:0010825|GO:0018105|GO:0090169|GO:0000003|GO:0000278|GO:0051301|GO:0051225|GO:0051726|GO:0090268|GO:0009794|GO:0051298|GO:0016310|GO:1905342|GO:0010998|GO:0009792|GO:0007099|GO:1903436|GO:0006468|GO:0007049|GO:0016048|GO:1905832|GO:0045977|GO:0010824|GO:1904779|GO:0008104	Biological Process	GOA,uniprot	C.elegans
Q9GUI1	GO:0070291|GO:0016042|GO:0006631|GO:0006629	Biological Process	GOA,uniprot	C.elegans
Q9GUM2	GO:0045747|GO:0006486|GO:0005975|GO:0009636|GO:0006688	Biological Process	GOA,uniprot	C.elegans
Q9GYF0	GO:0050658|GO:0070508	Biological Process	GOA,uniprot	C.elegans
Q9GYH7	GO:0018996|GO:0051223|GO:0006897|GO:0016192|GO:0043087|GO:0043547|GO:2000369	Biological Process	GOA,uniprot	C.elegans
Q9GYI0	GO:0033169|GO:0071557|GO:0006351|GO:0006325|GO:0006482|GO:0006357|GO:0006338	Biological Process	GOA,uniprot	C.elegans
Q9GYI4	GO:0006909|GO:0043652|GO:0006325|GO:0018395|GO:0006338	Biological Process	GOA,uniprot	C.elegans
Q9GYJ9	GO:0097194|GO:0007638|GO:0090387|GO:0034498|GO:0090386|GO:0042147|GO:0090389|GO:1903539	Biological Process	GOA,uniprot	C.elegans
Q9GYQ4	GO:0035556|GO:0032528|GO:0006182|GO:0043052|GO:0006468|GO:0016048|GO:0007168|GO:0040040|GO:0009190	Biological Process	GOA,uniprot	C.elegans
Q9GYS1	GO:0016571|GO:0000122|GO:0010629|GO:0010468	Biological Process	GOA,uniprot	C.elegans
Q9GZC8	GO:0050658|GO:0035194|GO:0033227|GO:0031047	Biological Process	GOA,uniprot	C.elegans
Q9GZH2	GO:0000492|GO:0006338|GO:0016573|GO:0006974|GO:0006325|GO:0032508|GO:0006357|GO:0006281	Biological Process	GOA,uniprot	C.elegans
Q9N2L7	GO:0060631|GO:0051321|GO:0007052|GO:0016310|GO:0006468	Biological Process	GOA,uniprot	C.elegans
Q9N2V6	GO:0051301|GO:0007186|GO:0007188|GO:0000578|GO:0007049|GO:0007165|GO:0000132	Biological Process	GOA,uniprot	C.elegans
Q9N2W5	GO:0000045|GO:0030154|GO:0007283|GO:0007030|GO:0043161|GO:1904780|GO:0045732|GO:0042006|GO:0061025|GO:0000132|GO:0031468	Biological Process	GOA,uniprot	C.elegans
Q9N2Z7	GO:0042176|GO:0016567|GO:0043161|GO:0006511|GO:0050829|GO:0050830|GO:0008340	Biological Process	GOA,uniprot	C.elegans
Q9N303	GO:0031047	Biological Process	GOA,uniprot	C.elegans
Q9N363	GO:0000003|GO:0031087|GO:0040012|GO:0006397|GO:0043085|GO:0000184|GO:0009411|GO:0006979|GO:0002119|GO:0008340|GO:0009408	Biological Process	GOA,uniprot	C.elegans
Q9N373	GO:0000209|GO:0016567|GO:0042551|GO:0007548|GO:0006511|GO:0030154|GO:0002119	Biological Process	GOA,uniprot	C.elegans
Q9N3B0	GO:0048589|GO:0071542|GO:1905897|GO:0031175	Biological Process	GOA,uniprot	C.elegans
Q9N3Q4	GO:0006974|GO:0006281|GO:0007049|GO:0010212|GO:0016310	Biological Process	GOA,uniprot	C.elegans
Q9N3Q8	GO:0030033|GO:0097500|GO:0046662|GO:0007635|GO:0006970|GO:0043054|GO:1904107|GO:0097499|GO:0009266|GO:0010753|GO:0050920|GO:0061065|GO:0061067	Biological Process	GOA,uniprot	C.elegans
Q9N3T2	GO:0043137|GO:0006974|GO:0090502|GO:0006284|GO:0006260|GO:0006281|GO:0006309	Biological Process	GOA,uniprot	C.elegans
Q9N3T5	GO:0110039|GO:0010628|GO:0010629|GO:0034982|GO:0050829|GO:0006508|GO:0065003|GO:0010468	Biological Process	GOA,uniprot	C.elegans
Q9N3Z3	GO:0006974|GO:0009792|GO:0000077|GO:0035556|GO:0016310|GO:0007049|GO:0006468|GO:0033314	Biological Process	GOA,uniprot	C.elegans
Q9N425	GO:0060184|GO:1905879|GO:0040001|GO:0006511|GO:0030154|GO:0000338|GO:1904667|GO:0000281|GO:0048477	Biological Process	GOA,uniprot	C.elegans
Q9N491	GO:0006024|GO:0000003|GO:0018991|GO:0009792|GO:0006486|GO:0002009|GO:0030206|GO:0015012|GO:0006493|GO:0040025	Biological Process	GOA,uniprot	C.elegans
Q9N4A7	GO:0051028|GO:0032008|GO:0015031|GO:0051169|GO:0090114|GO:0051301|GO:0006606|GO:0032527|GO:0016192|GO:0009792|GO:0010973|GO:0006997|GO:1990893|GO:0007049	Biological Process	GOA,uniprot	C.elegans
Q9N4D8	GO:2000294|GO:0007218	Biological Process	GOA,uniprot	C.elegans
Q9N4H4	GO:0006974|GO:0006302|GO:0006281|GO:0070212|GO:0008340	Biological Process	GOA,uniprot	C.elegans
Q9N4U5	GO:0000398|GO:0009792|GO:0048666|GO:0008380|GO:0006397|GO:0048644|GO:0002119|GO:0007638|GO:0040011|GO:0000381	Biological Process	GOA,uniprot	C.elegans
Q9N4V0	GO:0030431|GO:0007218|GO:0006937	Biological Process	GOA,uniprot	C.elegans
Q9N4X8	GO:0010225|GO:0010286|GO:0006749|GO:0042542|GO:0008340	Biological Process	GOA,uniprot	C.elegans
Q9N587	GO:0090326|GO:0006811|GO:0009791|GO:0007271|GO:0034220|GO:0060079|GO:0040011|GO:0098703|GO:0046662|GO:0040012|GO:0060078|GO:0006937	Biological Process	GOA,uniprot	C.elegans
Q9N589	GO:0006909|GO:0045806|GO:0046839|GO:1901075|GO:0046856|GO:0016311|GO:0006629	Biological Process	GOA,uniprot	C.elegans
Q9N593	GO:0051445|GO:0016567|GO:0007091|GO:0051301|GO:0060471|GO:1904666|GO:0051321|GO:0031145|GO:0008356|GO:0007346|GO:0009949|GO:0007049	Biological Process	GOA,uniprot	C.elegans
Q9N595	GO:0048598|GO:0002098|GO:0006412|GO:0008355|GO:0008033|GO:0007283|GO:0048599|GO:0002926|GO:0040025	Biological Process	GOA,uniprot	C.elegans
Q9N5A0	GO:1902600|GO:0006811|GO:0051452|GO:0007035|GO:0043068|GO:0007283|GO:0048137|GO:0046034	Biological Process	GOA,uniprot	C.elegans
Q9N5A8	GO:0050829|GO:0006355|GO:0006357	Biological Process	GOA,uniprot	C.elegans
Q9N5B7	GO:0032456|GO:0060990|GO:0070266|GO:0006897|GO:0072659|GO:0060271	Biological Process	GOA,uniprot	C.elegans
Q9N5D3	GO:0007292|GO:0007173|GO:0040026|GO:0009792|GO:0007264|GO:0016477|GO:0043547|GO:0007265	Biological Process	GOA,uniprot	C.elegans
Q9N5D6	GO:0009880|GO:0007501|GO:0009887|GO:0042692|GO:0007420|GO:0001654|GO:0006357|GO:0048665|GO:0008284|GO:0055088|GO:0045944|GO:0006355|GO:0045727	Biological Process	GOA,uniprot	C.elegans
Q9N5K3	GO:0045132|GO:0007129|GO:0051321|GO:0007131	Biological Process	GOA,uniprot	C.elegans
Q9N5L4	GO:0009225|GO:0006974|GO:0010332|GO:1990966|GO:0005975|GO:0006282	Biological Process	GOA,uniprot	C.elegans
Q9N5M6	GO:0001555|GO:0010608|GO:0007548|GO:0030154|GO:0017148|GO:0008355|GO:0051729|GO:0010628	Biological Process	GOA,uniprot	C.elegans
Q9N5R9	GO:0045787|GO:0006337|GO:0045995|GO:0006974|GO:0006281|GO:0006334|GO:0051984|GO:0060465|GO:0006260|GO:0006368	Biological Process	GOA,uniprot	C.elegans
Q9N5S3	GO:0010628|GO:0002119|GO:0001708|GO:0048665	Biological Process	GOA,uniprot	C.elegans
Q9NA25	GO:0015938	Biological Process	GOA,uniprot	C.elegans
Q9NA64	GO:0040017|GO:0070482|GO:0050893|GO:0097400	Biological Process	GOA,uniprot	C.elegans
Q9NAA7	GO:0070475|GO:0006364|GO:0001510|GO:0032259|GO:2000234|GO:1900035|GO:0090327	Biological Process	GOA,uniprot	C.elegans
Q9NAD6	GO:0006952|GO:0040024|GO:0045944|GO:0007165|GO:0007259|GO:0006355|GO:0006357|GO:0042127	Biological Process	GOA,uniprot	C.elegans
Q9NAG4	GO:0042254|GO:0051973|GO:0043066|GO:0019915|GO:0061063|GO:1900118|GO:0006915	Biological Process	GOA,uniprot	C.elegans
Q9NAH6	GO:0018105|GO:0008340|GO:0010628|GO:0016310|GO:2000786|GO:0002119|GO:0006468|GO:0007165	Biological Process	GOA,uniprot	C.elegans
Q9NAN1	GO:0009792|GO:0016925|GO:0002119|GO:0009952	Biological Process	GOA,uniprot	C.elegans
Q9NAN2	GO:0040001|GO:0007098|GO:0007506|GO:0007369|GO:0051301|GO:0030154|GO:0007338|GO:0007155|GO:0008406|GO:0009949|GO:0007049|GO:0007163	Biological Process	GOA,uniprot	C.elegans
Q9NB31	GO:0055001|GO:0018105|GO:0008340|GO:0035556|GO:0016310|GO:0043408|GO:0006468|GO:0007165|GO:0051262	Biological Process	GOA,uniprot	C.elegans
Q9NCE1	GO:0046486|GO:0019432|GO:0042572	Biological Process	GOA,uniprot	C.elegans
Q9NDC9	GO:0047496|GO:0007017|GO:0007399|GO:0048489|GO:0035046|GO:0007097|GO:0051301|GO:0051225|GO:0051012|GO:0030154|GO:0031023|GO:0051932|GO:0007018|GO:0008090|GO:0009792|GO:0007100|GO:0031022|GO:0040011|GO:0051661|GO:0007049|GO:0048477|GO:0048854|GO:0043652|GO:0007281|GO:0000132|GO:0051026	Biological Process	GOA,uniprot	C.elegans
Q9NDH7	GO:0006487|GO:0006486	Biological Process	GOA,uniprot	C.elegans
Q9NEL2	GO:0009996|GO:0006325|GO:0006338	Biological Process	GOA,uniprot	C.elegans
Q9NEQ0	GO:0006633|GO:0040017|GO:0006636|GO:0006631|GO:0006629	Biological Process	GOA,uniprot	C.elegans
Q9NES8	GO:0033365|GO:0045859|GO:0045920	Biological Process	GOA,uniprot	C.elegans
Q9NEZ5	NA	Biological Process	GOA,uniprot	C.elegans
Q9NEZ7	GO:0035721|GO:0061512|GO:0030030|GO:1905515|GO:0015031|GO:0060271	Biological Process	GOA,uniprot	C.elegans
Q9NH52	GO:0060820|GO:0006325|GO:0031507|GO:0018992|GO:0032259|GO:0006355|GO:0040029	Biological Process	GOA,uniprot	C.elegans
Q9NHC3	GO:0012501|GO:0043652|GO:1902742|GO:0006909|GO:0016477|GO:0007165|GO:1903356|GO:0031532|GO:1901076|GO:0006915	Biological Process	GOA,uniprot	C.elegans
Q9NLA1	GO:0048812|GO:0000165|GO:0043408|GO:0048511|GO:0006468|GO:0016310|GO:0030421	Biological Process	GOA,uniprot	C.elegans
Q9TVL3	GO:0009792|GO:0051726|GO:0016310|GO:0002119|GO:0007281|GO:0006468|GO:0006357	Biological Process	GOA,uniprot	C.elegans
Q9TVY6	GO:0007338|GO:0007155	Biological Process	GOA,uniprot	C.elegans
Q9TW45	GO:0009880|GO:0018105|GO:0030010|GO:0035556|GO:0055059|GO:0016310|GO:0000226|GO:0006468|GO:0009949|GO:0045167|GO:0007163|GO:0040025	Biological Process	GOA,uniprot	C.elegans
Q9TW65	GO:0046716|GO:0007271|GO:0045214|GO:0007626|GO:0015870|GO:0099536|GO:0007268|GO:0043056|GO:0040017|GO:0050804|GO:0032224	Biological Process	GOA,uniprot	C.elegans
Q9TW67	GO:0006516|GO:0030433|GO:0048671|GO:0043170|GO:0006807|GO:0006515|GO:0045454|GO:0044238|GO:0006517	Biological Process	GOA,uniprot	C.elegans
Q9TXH9	GO:0031397|GO:1903094|GO:0045732|GO:0042006|GO:0030154|GO:0032435|GO:0007283	Biological Process	GOA,uniprot	C.elegans
Q9TXI7	GO:0030100|GO:0006909|GO:0000045|GO:0008340|GO:0042395|GO:0000003|GO:0050708|GO:0048015|GO:0016310|GO:0006897|GO:1901076|GO:0006998|GO:0090386|GO:0036092|GO:0002119|GO:0061365|GO:0030242|GO:0051036|GO:0006629|GO:0046854|GO:0048856	Biological Process	GOA,uniprot	C.elegans
Q9TXJ0	GO:0016310|GO:0046777|GO:0006468|GO:0008152|GO:0045664|GO:0032793|GO:0045944|GO:0048812|GO:0040040	Biological Process	GOA,uniprot	C.elegans
Q9TXQ1	GO:0043069|GO:0006974|GO:0006302|GO:0006281|GO:0010332|GO:0008630|GO:0070212	Biological Process	GOA,uniprot	C.elegans
Q9TYT3	GO:0033674|GO:0010038|GO:0034976|GO:0048680	Biological Process	GOA,uniprot	C.elegans
Q9TYU5	GO:0001708|GO:0006338|GO:0016573|GO:0006974|GO:0009996|GO:0006325|GO:0071168|GO:0006351|GO:0045944|GO:0006281|GO:0045892|GO:0006355	Biological Process	GOA,uniprot	C.elegans
Q9TYU9	GO:0030041|GO:0060562|GO:1904531|GO:0002064|GO:0031113|GO:0035150	Biological Process	GOA,uniprot	C.elegans
Q9TYV5	GO:0042254|GO:0090327|GO:0040018|GO:1905516|GO:0070475|GO:0042335|GO:0000470|GO:0006364|GO:0001510|GO:0032259|GO:1901046|GO:0035262|GO:0045727|GO:1900035|GO:0006396	Biological Process	GOA,uniprot	C.elegans
Q9TYW1	GO:0030641|GO:0090314|GO:0060282|GO:0009992	Biological Process	GOA,uniprot	C.elegans
Q9TZ64	GO:0044255|GO:0006805|GO:0043277|GO:0008340|GO:0006357|GO:0006915	Biological Process	GOA,uniprot	C.elegans
Q9TZ70	GO:0010629|GO:0008340|GO:0006357	Biological Process	GOA,uniprot	C.elegans
Q9TZC4	GO:0007229|GO:0007160|GO:0055002|GO:0030239|GO:0046716|GO:0034446|GO:1903829|GO:0009792|GO:0007155|GO:0007005|GO:0006468|GO:0060298|GO:0040017|GO:1904951|GO:0032956|GO:1904901	Biological Process	GOA,uniprot	C.elegans
Q9TZM3	GO:0048489|GO:0016310|GO:0048846|GO:0006468|GO:1902236|GO:0034976|GO:0006979|GO:0008104	Biological Process	GOA,uniprot	C.elegans
Q9TZP5	GO:0006508|GO:1990001|GO:0090727|GO:1904747|GO:0019222|GO:0043066|GO:0042981|GO:1905516	Biological Process	GOA,uniprot	C.elegans
Q9TZQ3	GO:0000398|GO:0000003|GO:0006406|GO:0030154|GO:0090502|GO:0090501|GO:0007276|GO:0042078|GO:0030719|GO:0048477	Biological Process	GOA,uniprot	C.elegans
Q9U1S7	GO:0060179|GO:0006811|GO:0070588|GO:0006816|GO:0034606|GO:0007617|GO:0007610|GO:0050982|GO:0023041|GO:1902435|GO:0034608	Biological Process	GOA,uniprot	C.elegans
Q9U1W1	GO:0048208|GO:0006888|GO:0016192|GO:0008361|GO:0072595|GO:0040014|GO:0043066|GO:0009306|GO:0001558	Biological Process	GOA,uniprot	C.elegans
Q9U1Y5	GO:0051574|GO:0006974|GO:0006281|GO:0051301|GO:0016310|GO:0007049|GO:0044773|GO:0006468	Biological Process	GOA,uniprot	C.elegans
Q9U221	GO:0097510|GO:0006974|GO:0006284|GO:0006281	Biological Process	GOA,uniprot	C.elegans
Q9U226	GO:0006352|GO:0051123	Biological Process	GOA,uniprot	C.elegans
Q9U245	GO:0009791|GO:0015031|GO:1903361|GO:0006887|GO:0040026|GO:0007173|GO:0018991|GO:0007269|GO:0045199	Biological Process	GOA,uniprot	C.elegans
Q9U280	GO:0006897|GO:0007040|GO:0045332|GO:0060100|GO:0015914|GO:0060101	Biological Process	GOA,uniprot	C.elegans
Q9U297	GO:0006325|GO:0045892|GO:0006338	Biological Process	GOA,uniprot	C.elegans
Q9U298	GO:0090326|GO:0006811|GO:0043051|GO:0008340|GO:0010628|GO:0010629|GO:0043050|GO:0034220|GO:0060079|GO:0001508|GO:0060378|GO:0040014|GO:1904000|GO:0061063|GO:0030536|GO:0060078|GO:0007274|GO:0048609	Biological Process	GOA,uniprot	C.elegans
Q9U299	GO:0010587|GO:0006139|GO:0040028|GO:0090503|GO:0006369|GO:0016070|GO:0000956|GO:0006397|GO:0040034|GO:0060965|GO:0006353	Biological Process	GOA,uniprot	C.elegans
Q9U2B7	GO:0030178|GO:0016055|GO:0016567	Biological Process	GOA,uniprot	C.elegans
Q9U2D9	GO:0005978	Biological Process	GOA,uniprot	C.elegans
Q9U2H1	GO:0030030|GO:0051726|GO:0016310|GO:1902017|GO:0006468	Biological Process	GOA,uniprot	C.elegans
Q9U2I0	GO:0035556|GO:0006355|GO:0008340|GO:0050896|GO:0006357	Biological Process	GOA,uniprot	C.elegans
Q9U2M1	GO:0045132|GO:0045144|GO:0045128|GO:0010629|GO:0000278|GO:0051301|GO:0042464|GO:0051321|GO:0000070|GO:0030261|GO:0007076|GO:0010032|GO:0007049|GO:0007059	Biological Process	GOA,uniprot	C.elegans
Q9U2M5	GO:0022414|GO:0051782|GO:0045138|GO:0010628|GO:1904787|GO:0007506|GO:0044843|GO:0051301|GO:0090727|GO:0044772|GO:0030154|GO:0007530|GO:0032877|GO:0000082|GO:0008356|GO:0008406|GO:0002119|GO:0008584|GO:0007049|GO:0032875|GO:0051781|GO:0051302|GO:1902806|GO:0000079	Biological Process	GOA,uniprot	C.elegans
Q9U2M7	GO:0015967|GO:0006915|GO:0006172|GO:0006754|GO:0006167|GO:0019693	Biological Process	GOA,uniprot	C.elegans
Q9U2Q9	GO:0032436|GO:0090090|GO:1903356|GO:0060069|GO:0016055|GO:0070986|GO:0016310|GO:1901076|GO:0006468|GO:0018107|GO:0043652|GO:0007165|GO:0007281|GO:0000132	Biological Process	GOA,uniprot	C.elegans
Q9U2X0	GO:0018216|GO:0009411|GO:0006338|GO:0010628|GO:1900182|GO:0010883|GO:1905909|GO:0042594|GO:0010286|GO:0032091|GO:0019919|GO:0035246|GO:0010468|GO:0032259|GO:0006979	Biological Process	GOA,uniprot	C.elegans
Q9U2Z0	GO:0006366|GO:0045944|GO:0009792|GO:1902855|GO:0030182|GO:0032534|GO:0007399|GO:0040040|GO:0006355|GO:0006357	Biological Process	GOA,uniprot	C.elegans
Q9U2Z2	GO:0006790|GO:0006970|GO:0051923	Biological Process	GOA,uniprot	C.elegans
Q9U302	GO:0040001|GO:0090169|GO:0009794|GO:0040026|GO:0036093|GO:1905941|GO:0002119|GO:1905938|GO:1903436|GO:0016071|GO:0007281	Biological Process	GOA,uniprot	C.elegans
Q9U308	GO:0010172|GO:0098609|GO:0007155|GO:0007043|GO:0032956|GO:0032880	Biological Process	GOA,uniprot	C.elegans
Q9U325	GO:0000122|GO:0045944|GO:0030154|GO:0007168|GO:0007165|GO:0006355|GO:0042594|GO:0014056	Biological Process	GOA,uniprot	C.elegans
Q9U357	GO:0048598|GO:0045165|GO:0009792|GO:0060465|GO:0007281|GO:0007220|GO:0007219	Biological Process	GOA,uniprot	C.elegans
Q9U358	GO:0006811|GO:0060078|GO:0034220|GO:0006821|GO:1902476	Biological Process	GOA,uniprot	C.elegans
Q9U389	GO:0006914|GO:0000045|GO:0010506	Biological Process	GOA,uniprot	C.elegans
Q9U3A0	GO:0018996|GO:0007281	Biological Process	GOA,uniprot	C.elegans
Q9U3A6	GO:0042395|GO:0040017|GO:0018991|GO:0009792|GO:0006898|GO:0002119|GO:0009306|GO:0008104|GO:0045807|GO:0040010	Biological Process	GOA,uniprot	C.elegans
Q9U3C8	GO:0040001|GO:0045116|GO:0030953|GO:0051443|GO:0030163	Biological Process	GOA,uniprot	C.elegans
Q9U3D6	GO:0006382|GO:0050921|GO:0006397|GO:0006935|GO:0008340|GO:0006396|GO:0040028	Biological Process	GOA,uniprot	C.elegans
Q9U3F4	GO:0007399|GO:0006939|GO:0098609|GO:0007155|GO:0099558	Biological Process	GOA,uniprot	C.elegans
Q9U3P2	GO:0007267|GO:0008039|GO:0050808|GO:0007416|GO:0098609|GO:0007155|GO:0007399|GO:0035418|GO:0048668	Biological Process	GOA,uniprot	C.elegans
Q9U489	GO:0045604|GO:0045138|GO:0010629|GO:0110037|GO:0019538|GO:0007276|GO:0060282|GO:0009957|GO:0006402|GO:0045944|GO:0040034|GO:0017148|GO:0090727	Biological Process	GOA,uniprot	C.elegans
Q9U7D5	GO:0043051|GO:0009410|GO:0007186|GO:0007213|GO:0014057|GO:0001508|GO:0007268|GO:0007187|GO:0098664|GO:0007165|GO:1902474|GO:0007197	Biological Process	GOA,uniprot	C.elegans
Q9U7E0	GO:0000003|GO:0006974|GO:0009792|GO:0006281|GO:0002009|GO:0008406|GO:0040025|GO:0006338	Biological Process	GOA,uniprot	C.elegans
Q9U9J8	GO:0010172|GO:0016358|GO:0046716|GO:0051693|GO:0030036|GO:0002119|GO:0048666|GO:0040012	Biological Process	GOA,uniprot	C.elegans
Q9U9Y8	GO:0009653|GO:0000165|GO:0018105|GO:0110039|GO:0042694|GO:0016055|GO:0035556|GO:0008356|GO:0010085|GO:0016310|GO:0007492|GO:0060070|GO:0009792|GO:0006468|GO:0018107|GO:0009949|GO:0045167|GO:0001714	Biological Process	GOA,uniprot	C.elegans
Q9UAQ3	GO:0048858|GO:0030031|GO:0016199|GO:0033563|GO:0032880|GO:0031175|GO:0016567|GO:0007411	Biological Process	GOA,uniprot	C.elegans
Q9XTB5	GO:0030514|GO:0051276|GO:0007059|GO:0031468|GO:0031023|GO:0000281|GO:0010165|GO:0006998|GO:0007049	Biological Process	GOA,uniprot	C.elegans
Q9XTC6	GO:0000165|GO:0042694|GO:0016055|GO:0048557|GO:0050896|GO:0008356|GO:0016310|GO:0007492|GO:0060070|GO:0046777|GO:0006468|GO:0018107|GO:0045167|GO:0001714|GO:0007165	Biological Process	GOA,uniprot	C.elegans
Q9XTF3	GO:0009880|GO:0032436|GO:0007017|GO:0018105|GO:0000281|GO:0016310|GO:0046777|GO:0009792|GO:0001556|GO:1903864|GO:0018108|GO:0006468|GO:0018107|GO:0045732|GO:0045167	Biological Process	GOA,uniprot	C.elegans
Q9XTG1	GO:0097105|GO:0050804|GO:0007268|GO:0007155|GO:0046929|GO:0007158|GO:0048488|GO:0097104	Biological Process	GOA,uniprot	C.elegans
Q9XTG7	GO:0002376|GO:0018105|GO:0008340|GO:0008582|GO:0035556|GO:0016310|GO:0008286|GO:0006468|GO:0018107|GO:0010468|GO:0045087	Biological Process	GOA,uniprot	C.elegans
Q9XTQ5	GO:0016311|GO:0005992|GO:1901136	Biological Process	GOA,uniprot	C.elegans
Q9XTQ6	GO:0042421|GO:0042136|GO:0042420|GO:0006589	Biological Process	GOA,uniprot	C.elegans
Q9XTR1	GO:0009791|GO:0018105|GO:0044843|GO:0010389|GO:0051301|GO:0007530|GO:0032877|GO:0000082|GO:0016310|GO:0002119|GO:0006468|GO:0008584|GO:0007049|GO:0010033|GO:0018107|GO:0010468|GO:0007165|GO:1900087|GO:0090727	Biological Process	GOA,uniprot	C.elegans
Q9XTT4	GO:0040002|GO:0051017|GO:0045138|GO:0051301|GO:0051321|GO:0000281|GO:0000915|GO:0009792|GO:0030590|GO:0040011|GO:0007049|GO:0030865|GO:0040038|GO:0008104|GO:0031106	Biological Process	GOA,uniprot	C.elegans
Q9XTW2	GO:0006468|GO:0016310	Biological Process	GOA,uniprot	C.elegans
Q9XTY1	GO:1902074|GO:0010038|GO:0007635|GO:0035556|GO:0032026|GO:0006935|GO:0010226|GO:0050850|GO:0006182|GO:0010035|GO:1904640|GO:0006468|GO:0008306|GO:0007168|GO:0009190	Biological Process	GOA,uniprot	C.elegans
Q9XTY6	GO:0032456|GO:0015914|GO:0007169|GO:0006612	Biological Process	GOA,uniprot	C.elegans
Q9XU12	GO:0030953|GO:0009794|GO:0007019|GO:0010938|GO:0007018|GO:0018991|GO:1903436|GO:0051661|GO:0071539|GO:0090306|GO:1905833	Biological Process	GOA,uniprot	C.elegans
Q9XU13	GO:0030968|GO:0006811|GO:0040024|GO:0070588|GO:0008340|GO:0006816|GO:0070509|GO:0006874|GO:0009792|GO:0002119|GO:0050891	Biological Process	GOA,uniprot	C.elegans
Q9XU42	GO:0007635|GO:0050913|GO:0007168|GO:0035556|GO:0009190|GO:0006468|GO:0006182	Biological Process	GOA,uniprot	C.elegans
Q9XU75	GO:0006508	Biological Process	GOA,uniprot	C.elegans
Q9XU84	GO:0046710|GO:0046048|GO:0009134	Biological Process	GOA,uniprot	C.elegans
Q9XUB2	GO:0032880	Biological Process	GOA,uniprot	C.elegans
Q9XUB3	GO:0006974|GO:0051321|GO:0030997|GO:0006302|GO:0007131|GO:0006281|GO:0051177|GO:0007062|GO:0016344|GO:0007130	Biological Process	GOA,uniprot	C.elegans
Q9XUB9	GO:0071277|GO:0097120	Biological Process	GOA,uniprot	C.elegans
Q9XUC2	GO:0048009|GO:0040024|GO:0042073|GO:0008340|GO:0008104|GO:0006886	Biological Process	GOA,uniprot	C.elegans
Q9XUC4	GO:0006811|GO:0006882|GO:0046662|GO:0090727|GO:0030154|GO:0007283|GO:0071577|GO:0030001|GO:0006829|GO:1905516|GO:0048515|GO:0055085	Biological Process	GOA,uniprot	C.elegans
Q9XUJ7	GO:0018105|GO:0008340|GO:0042307|GO:0010628|GO:0089700|GO:0016310|GO:0050830|GO:0006468|GO:0002253	Biological Process	GOA,uniprot	C.elegans
Q9XUS3	GO:0000209|GO:0032436|GO:0008340|GO:1901075|GO:0010821|GO:0006511|GO:0042981|GO:0000422|GO:0006914|GO:0001933|GO:0030336|GO:0016567|GO:0009636|GO:1900407|GO:0051865	Biological Process	GOA,uniprot	C.elegans
Q9XUS7	GO:2000370|GO:0048613|GO:0007165|GO:0032956|GO:1901046|GO:1904703|GO:0006897	Biological Process	GOA,uniprot	C.elegans
Q9XUS9	GO:1903562|GO:0000281|GO:0007266|GO:0000070|GO:0043547|GO:0051256|GO:0040038|GO:0007165|GO:1990386|GO:0051255	Biological Process	GOA,uniprot	C.elegans
Q9XV66	GO:0040017|GO:0055080|GO:0072347|GO:0009410|GO:0098655	Biological Process	GOA,uniprot	C.elegans
Q9XVI2	GO:0007501|GO:0009786|GO:0010628|GO:0010629|GO:0016055|GO:0010085|GO:0009792|GO:0048566|GO:0008406|GO:0008584|GO:0008585|GO:0001711|GO:0048337|GO:0009954|GO:0045944|GO:0045892|GO:0035262	Biological Process	GOA,uniprot	C.elegans
Q9XVK5	GO:0045116|GO:0043518|GO:0110039	Biological Process	GOA,uniprot	C.elegans
Q9XVK6	GO:0048598|GO:0001764|GO:2000370|GO:0048613|GO:0008045|GO:2000601|GO:0007015|GO:1901046|GO:1902474|GO:0048668|GO:0030036	Biological Process	GOA,uniprot	C.elegans
Q9XVM9	GO:0098773|GO:0042338|GO:0040002	Biological Process	GOA,uniprot	C.elegans
Q9XVN3	GO:0043066|GO:0042981|GO:0006915	Biological Process	GOA,uniprot	C.elegans
Q9XVQ9	GO:0019367|GO:0034626|GO:0006633|GO:0035264|GO:0000003|GO:0010468|GO:0006631|GO:0006629|GO:0008340|GO:0042761|GO:0034625|GO:0030148	Biological Process	GOA,uniprot	C.elegans
Q9XVS4	GO:0040024|GO:0009303|GO:0008286|GO:0042790|GO:0008340|GO:0061187	Biological Process	GOA,uniprot	C.elegans
Q9XVV3	GO:0030334|GO:0012501|GO:0030154|GO:0030522|GO:0016477|GO:0045944|GO:2000134|GO:0006355|GO:0035262|GO:0048856	Biological Process	GOA,uniprot	C.elegans
Q9XW17	GO:0010628|GO:0006397|GO:0033962|GO:0034063|GO:0008380	Biological Process	GOA,uniprot	C.elegans
Q9XW26	GO:0045944|GO:0009887|GO:0014019|GO:0002119|GO:0055059|GO:0043065|GO:0006357	Biological Process	GOA,uniprot	C.elegans
Q9XW70	GO:0030030|GO:0042073|GO:0015031|GO:0006935|GO:1904107|GO:1905515|GO:0046907|GO:0060271|GO:0008104	Biological Process	GOA,uniprot	C.elegans
Q9XW71	GO:2000252|GO:1901046|GO:0008340|GO:0007218|GO:0040013	Biological Process	GOA,uniprot	C.elegans
Q9XW79	GO:1905261|GO:0051301|GO:0051321|GO:0009792|GO:0007049|GO:0016311|GO:0000724|GO:0051026	Biological Process	GOA,uniprot	C.elegans
Q9XW92	GO:1902600|GO:0006811|GO:0015986|GO:0007042|GO:0046034	Biological Process	GOA,uniprot	C.elegans
Q9XWD6	GO:0012501|GO:0043654|GO:1903356|GO:1902742|GO:0001845|GO:0034620|GO:0070986|GO:1901076|GO:1904747|GO:0043652|GO:0042742|GO:0045184|GO:0031532|GO:0000132|GO:0006915	Biological Process	GOA,uniprot	C.elegans
Q9XWF0	GO:0008202|GO:0008203|GO:0016126|GO:0006694|GO:0002119|GO:0006629	Biological Process	GOA,uniprot	C.elegans
Q9XWF6	GO:0000209|GO:0016567|GO:0043161	Biological Process	GOA,uniprot	C.elegans
Q9XWH0	GO:0033316|GO:0009792|GO:0051301|GO:0051726|GO:1990299|GO:0051321|GO:0007049|GO:0007094	Biological Process	GOA,uniprot	C.elegans
Q9XWN9	GO:0045138|GO:0110039|GO:0048675|GO:0010629|GO:0110037|GO:0030154|GO:0007548|GO:0006357|GO:0045944|GO:1902435|GO:0048664|GO:0006355	Biological Process	GOA,uniprot	C.elegans
Q9XWP6	GO:0000122|GO:0045944|GO:0006325|GO:0006355|GO:0040029|GO:0034720	Biological Process	GOA,uniprot	C.elegans
Q9XWR6	GO:0003386|GO:1902017|GO:0035082|GO:0035641|GO:0006886	Biological Process	GOA,uniprot	C.elegans
Q9XWS0	GO:0000278|GO:0051301|GO:0007059|GO:0007049|GO:0031110|GO:0051988	Biological Process	GOA,uniprot	C.elegans
Q9XWU2	NA	Biological Process	GOA,uniprot	C.elegans
Q9XWV7	GO:0007218	Biological Process	GOA,uniprot	C.elegans
Q9XWZ2	GO:0006631|GO:0006629|GO:0008152|GO:1990845	Biological Process	GOA,uniprot	C.elegans
Q9XX00	GO:0010884|GO:0045944|GO:0010468|GO:0040014|GO:0034059|GO:0040011|GO:0008340|GO:0006357	Biological Process	GOA,uniprot	C.elegans
Q9XX14	GO:0048259|GO:0015031|GO:0055059|GO:0090630|GO:0060582|GO:0006897	Biological Process	GOA,uniprot	C.elegans
Q9XXD1	GO:0006811|GO:0006813|GO:0034765|GO:0051260|GO:0071805|GO:0055085	Biological Process	GOA,uniprot	C.elegans
Q9XXH8	GO:0015031|GO:1902647|GO:0006897|GO:1905751|GO:0006915|GO:0006469	Biological Process	GOA,uniprot	C.elegans
Q9XXK1	GO:1902600|GO:0006811|GO:0015986|GO:0006754|GO:0033212|GO:0046034	Biological Process	GOA,uniprot	C.elegans
Q9XXN2	GO:0070584|GO:0042407|GO:0000302	Biological Process	GOA,uniprot	C.elegans
Q9XXT5	GO:0034504|GO:0007078|GO:0051783|GO:0019915|GO:0019432|GO:0007029|GO:0000070|GO:0009792|GO:0051081|GO:0002119|GO:0009062|GO:0045944|GO:0032869|GO:0031468	Biological Process	GOA,uniprot	C.elegans
Q9XXU9	GO:1902600|GO:0006811|GO:0009792|GO:0030728	Biological Process	GOA,uniprot	C.elegans
Q9XYD3	GO:0000122|GO:0018991|GO:0009792|GO:0019538|GO:0002119|GO:0040034|GO:0006357	Biological Process	GOA,uniprot	C.elegans
Q9XZI6	GO:0009791|GO:0016185|GO:0070266|GO:0072583|GO:0006898|GO:1903539|GO:0006511|GO:0006897|GO:0048268|GO:0040011|GO:1902683|GO:0048488	Biological Process	GOA,uniprot	C.elegans
Q9Y048	GO:0046716|GO:0007271|GO:0045214|GO:0007626|GO:0015870|GO:0099536|GO:0007529|GO:0007268|GO:0040017|GO:0050804|GO:0006836|GO:0032224	Biological Process	GOA,uniprot	C.elegans
Q9Y0A1	GO:0060179|GO:0006811|GO:0012501|GO:0030334|GO:0051209|GO:0043051|GO:0070588|GO:0006936|GO:0006816|GO:0055085|GO:0048017|GO:0051489|GO:0030421|GO:1903746|GO:0001556|GO:0007204|GO:0048016|GO:0048598|GO:0042713|GO:0007622|GO:0048609	Biological Process	GOA,uniprot	C.elegans
Q9Y1J3	GO:0040024|GO:0007611|GO:0018105|GO:0034614|GO:0008582|GO:0035556|GO:0016310|GO:0006468|GO:0071248|GO:0050920	Biological Process	GOA,uniprot	C.elegans
S6F527	GO:2000253|GO:0099161|GO:0090630	Biological Process	GOA,uniprot	C.elegans
U4PAZ9	GO:0007026|GO:0002119|GO:0031122	Biological Process	GOA,uniprot	C.elegans
U4PR86	GO:0014019|GO:0007399|GO:0043065|GO:0035556|GO:0055059|GO:1904746|GO:0016310|GO:0030155|GO:0031581|GO:0006468|GO:0071542|GO:0006915	Biological Process	GOA,uniprot	C.elegans
V6CIV8	GO:0046580|GO:0048599|GO:0040028|GO:0006470|GO:0051301|GO:0030154|GO:0051321|GO:0040026|GO:0042659|GO:0043409|GO:0007219|GO:0009792|GO:0048477|GO:0007049|GO:0043407|GO:0016311|GO:0051447|GO:0007281|GO:0072327	Biological Process	GOA,uniprot	C.elegans
V6CJ04	GO:0048814|GO:0007399|GO:0072393|GO:0033365|GO:0030473|GO:0070507	Biological Process	GOA,uniprot	C.elegans
V6CLA2	GO:0045747|GO:0032436|GO:0016567|GO:0042659|GO:0043161|GO:0006511|GO:0045746|GO:1905936|GO:0008340|GO:1902882|GO:0070534|GO:0040028|GO:0048856	Biological Process	GOA,uniprot	C.elegans
V6CLJ5	GO:0000122|GO:0010604|GO:0048867|GO:0048858|GO:0001708|GO:0001555|GO:0043054|GO:0042661|GO:0040026|GO:0042659|GO:0007219|GO:0018991|GO:0042078|GO:0051173|GO:0002119|GO:0006357|GO:0045944|GO:0045893|GO:1903800|GO:0001709|GO:0010468|GO:0006355	Biological Process	GOA,uniprot	C.elegans
V6CLP5	NA	Biological Process	GOA,uniprot	C.elegans
X5M5N0	GO:0140694|GO:0010628|GO:0006972|GO:0010766|GO:0050801|GO:1903288|GO:0035556|GO:0071474|GO:0016310|GO:0006468|GO:0050891|GO:0006884	Biological Process	GOA,uniprot	C.elegans
X5M8U1	GO:0010038|GO:0007635|GO:0035556|GO:0006935|GO:0006182|GO:0006468|GO:0007168|GO:0009190	Biological Process	GOA,uniprot	C.elegans
A0A078BQN7	GO:0009653|GO:0030154|GO:0006355|GO:0006357	Biological Process	GOA,uniprot	C.elegans
A0A078BQP2	GO:0007168|GO:0035556|GO:0009190|GO:0006468|GO:0006182	Biological Process	GOA,uniprot	C.elegans
A0A0K3ARK6	GO:0006139|GO:0046940|GO:0006221|GO:0016310|GO:0072528|GO:0006207	Biological Process	GOA,uniprot	C.elegans
A0A0K3ATN9	GO:0006887|GO:0050708|GO:0017157|GO:1902075|GO:0010807|GO:0099161|GO:0099148	Biological Process	GOA,uniprot	C.elegans
A0A131MBU3	GO:0045087|GO:0002376	Biological Process	GOA,uniprot	C.elegans
A0A1X7RC69	GO:0006629	Biological Process	GOA,uniprot	C.elegans
A0A3B1DZW5	GO:0007606|GO:0007165|GO:0007186	Biological Process	GOA,uniprot	C.elegans
A0A486WWJ9	GO:0030154	Biological Process	GOA,uniprot	C.elegans
A0A5E4M3Q4	GO:0006357	Biological Process	GOA,uniprot	C.elegans
A0FLQ6	GO:0071897|GO:0071479|GO:0006974|GO:0006302|GO:0006281|GO:0006287|GO:0006260|GO:0006261	Biological Process	GOA,uniprot	C.elegans
A3QMC6	GO:0032933	Biological Process	GOA,uniprot	C.elegans
A5HWA8	GO:0042981|GO:0043433|GO:0006355|GO:0006357	Biological Process	GOA,uniprot	C.elegans
A5JYX3	GO:0010172|GO:0030866|GO:0007155|GO:0016477|GO:0032956|GO:0042074|GO:0032880	Biological Process	GOA,uniprot	C.elegans
A5Z2X3	GO:0006486|GO:0043413	Biological Process	GOA,uniprot	C.elegans
A8DZ45	GO:0030334|GO:0001764|GO:0018991|GO:0008078|GO:0016477|GO:0040011|GO:0007411|GO:0040025|GO:0007018	Biological Process	GOA,uniprot	C.elegans
A8WHP8	GO:0009792	Biological Process	GOA,uniprot	C.elegans
A9D2P7	GO:0040011|GO:0033563	Biological Process	GOA,uniprot	C.elegans
B1GRL4	GO:0030031|GO:0033563|GO:0007411|GO:0031175	Biological Process	GOA,uniprot	C.elegans
B2MZD0	GO:1902600|GO:0006811|GO:0007035	Biological Process	GOA,uniprot	C.elegans
B3WFV9	GO:0006811|GO:0015698|GO:0015701|GO:0007271|GO:1902476|GO:0055085|GO:0006820|GO:0032228|GO:0035725|GO:0051453|GO:0046685|GO:0098656	Biological Process	GOA,uniprot	C.elegans
B5BM27	GO:0030728|GO:0000003|GO:0030539|GO:0040026|GO:0016310|GO:0007173|GO:0002119|GO:0038127|GO:0006468	Biological Process	GOA,uniprot	C.elegans
B5BM28	GO:0030728|GO:0000003|GO:0030539|GO:0040026|GO:0016310|GO:0007173|GO:0002119|GO:0038127|GO:0006468	Biological Process	GOA,uniprot	C.elegans
B7FAS0	GO:0012501|GO:0006915|GO:0002119|GO:0040010	Biological Process	GOA,uniprot	C.elegans
C0HKD7	GO:0007031|GO:0016558|GO:0070183|GO:0016567|GO:0015031	Biological Process	GOA,uniprot	C.elegans
C0HLB3	GO:1902600|GO:0006811|GO:0012501|GO:0070265|GO:0007042|GO:0070266	Biological Process	GOA,uniprot	C.elegans
C0P283	GO:0040024|GO:0000003|GO:0046662|GO:0043051|GO:0007635|GO:0007631|GO:0040011|GO:0010171|GO:0030517|GO:0060271	Biological Process	GOA,uniprot	C.elegans
C1P635	GO:0007616|GO:0007165|GO:0032880|GO:0016310|GO:0046959	Biological Process	GOA,uniprot	C.elegans
C1P636	GO:0036211|GO:0045138|GO:0032446|GO:0006974|GO:0006511|GO:0007283|GO:0009792|GO:0002119|GO:0050905|GO:0048477|GO:0016567|GO:0010623	Biological Process	GOA,uniprot	C.elegans
C1P640	GO:0040017|GO:0001764|GO:0000003|GO:0051788|GO:0007414|GO:0007155|GO:0016477|GO:0071711|GO:0009408|GO:0042127	Biological Process	GOA,uniprot	C.elegans
C1P641	GO:0040017|GO:0001764|GO:0000003|GO:0051788|GO:0007414|GO:0007155|GO:0016477|GO:0071711|GO:0009408|GO:0042127	Biological Process	GOA,uniprot	C.elegans
C7FZU3	GO:0001764|GO:0050808|GO:0007160|GO:0007155|GO:0035418|GO:0007271	Biological Process	GOA,uniprot	C.elegans
C7FZU4	GO:0001764|GO:0050808|GO:0007160|GO:0007155|GO:0035418|GO:0007271	Biological Process	GOA,uniprot	C.elegans
C8JQR7	GO:0006811|GO:0018991|GO:0043051|GO:0016264|GO:0034220|GO:0040011	Biological Process	GOA,uniprot	C.elegans
C8JQR8	GO:0006811|GO:0018991|GO:0043051|GO:0016264|GO:0034220|GO:0040011	Biological Process	GOA,uniprot	C.elegans
D3YT16	GO:0009792|GO:1903863	Biological Process	GOA,uniprot	C.elegans
D3YT53	GO:0070587|GO:0007165|GO:0060101|GO:0022409|GO:0043547|GO:0030336	Biological Process	GOA,uniprot	C.elegans
D3YT54	GO:0070587|GO:0007165|GO:0060101|GO:0022409|GO:0043547|GO:0030336	Biological Process	GOA,uniprot	C.elegans
D3YT61	GO:0006508|GO:0012501|GO:0097194|GO:0009792|GO:0019222|GO:0016540|GO:0030163|GO:0042981|GO:0006915	Biological Process	GOA,uniprot	C.elegans
D5MCN2	GO:0048255|GO:0030154|GO:0045727|GO:0048477	Biological Process	GOA,uniprot	C.elegans
D9N129	GO:0090326|GO:1903003|GO:2000010|GO:0010628	Biological Process	GOA,uniprot	C.elegans
E0AHC3	GO:0007413|GO:0050807|GO:0030516|GO:0099641	Biological Process	GOA,uniprot	C.elegans
E0AHC6	GO:0007413|GO:0050807|GO:0030516|GO:0099641	Biological Process	GOA,uniprot	C.elegans
E9P886	GO:0018095|GO:0000226|GO:0019098|GO:0034606|GO:0036211	Biological Process	GOA,uniprot	C.elegans
F5GU98	NA	Biological Process	GOA,uniprot	C.elegans
G1FC92	GO:0030334|GO:0001764|GO:0060828|GO:0007399|GO:0097402|GO:0035545	Biological Process	GOA,uniprot	C.elegans
G1K109	GO:0040017|GO:0009792|GO:0007517|GO:0048644|GO:0031581|GO:0016477|GO:0040011|GO:0008543	Biological Process	GOA,uniprot	C.elegans
G2HK15	GO:0048856|GO:0006355|GO:0006357|GO:0042127	Biological Process	GOA,uniprot	C.elegans
G3MTY7	GO:0070588|GO:0051480|GO:0007338|GO:0006874|GO:0006816	Biological Process	GOA,uniprot	C.elegans
G3MU46	GO:0007218|GO:0006935|GO:0007610	Biological Process	GOA,uniprot	C.elegans
G4RT11	GO:0051445|GO:0016567|GO:0051301|GO:1904666|GO:0051321|GO:0031145|GO:0007346|GO:0007049	Biological Process	GOA,uniprot	C.elegans
G4SDH4	GO:0032218	Biological Process	GOA,uniprot	C.elegans
G5EBJ9	GO:0006730|GO:0050829|GO:0006629	Biological Process	GOA,uniprot	C.elegans
G5EBM0	GO:0010172|GO:0018991|GO:0000768|GO:0140253|GO:0002009|GO:0090597|GO:0040032|GO:0040011|GO:0045138|GO:0043282|GO:0016310|GO:0040025	Biological Process	GOA,uniprot	C.elegans
G5EBM5	GO:0035725|GO:0006865|GO:1902475	Biological Process	GOA,uniprot	C.elegans
G5EBQ0	GO:0006811|GO:1902476|GO:0007626|GO:0034220|GO:0007214|GO:0043058|GO:0060078	Biological Process	GOA,uniprot	C.elegans
G5EBS5	GO:0045921|GO:0045732|GO:2000294|GO:0090522|GO:1990504|GO:0006887	Biological Process	GOA,uniprot	C.elegans
G5EC04	NA	Biological Process	GOA,uniprot	C.elegans
G5EC16	GO:0009792|GO:0043050|GO:0008380|GO:0006397|GO:0002119|GO:0040011|GO:0007281|GO:0008340|GO:0040025	Biological Process	GOA,uniprot	C.elegans
G5EC21	GO:0007267|GO:0018996|GO:0048731|GO:0016540|GO:0090597|GO:0002119|GO:0016539	Biological Process	GOA,uniprot	C.elegans
G5EC39	NA	Biological Process	GOA,uniprot	C.elegans
G5EC68	GO:0050832|GO:0042742|GO:0098542|GO:0050829|GO:0050830|GO:0031640	Biological Process	GOA,uniprot	C.elegans
G5EC72	GO:0061061|GO:0043050|GO:0008340|GO:0030036	Biological Process	GOA,uniprot	C.elegans
G5EC77	GO:0098722|GO:0009957|GO:0048665|GO:0006357|GO:0010628	Biological Process	GOA,uniprot	C.elegans
G5EC84	GO:0006679|GO:0006665|GO:0006629	Biological Process	GOA,uniprot	C.elegans
G5ECB1	GO:0048666|GO:0007155|GO:0007411	Biological Process	GOA,uniprot	C.elegans
G5ECD3	GO:0006811|GO:1902476|GO:0007626|GO:0034220|GO:0007214|GO:0043058|GO:0060078	Biological Process	GOA,uniprot	C.elegans
G5ECH3	GO:0006811|GO:0001508|GO:0043051|GO:0060078|GO:0034220|GO:0031987|GO:1902476	Biological Process	GOA,uniprot	C.elegans
G5ECJ8	GO:0006629	Biological Process	GOA,uniprot	C.elegans
G5ECM1	GO:0030422|GO:0031047|GO:0001172	Biological Process	GOA,uniprot	C.elegans
G5ECM5	GO:0007010|GO:0035150|GO:0046847|GO:1904531|GO:0002064|GO:0000902	Biological Process	GOA,uniprot	C.elegans
G5ECP0	GO:0023041|GO:1904491|GO:0016358|GO:0090090|GO:0034606|GO:0035177|GO:1905515|GO:0008104|GO:0008340|GO:0034607	Biological Process	GOA,uniprot	C.elegans
G5ECQ8	GO:0051301|GO:0000819|GO:0007049|GO:0006259|GO:0006265|GO:0000712	Biological Process	GOA,uniprot	C.elegans
G5ECS8	GO:0006508|GO:0030198	Biological Process	GOA,uniprot	C.elegans
G5ECT8	GO:0030182|GO:0007417|GO:0006355|GO:0007420|GO:0006357	Biological Process	GOA,uniprot	C.elegans
G5ECV2	GO:0060179|GO:0007268|GO:0018991|GO:0007187|GO:0019722|GO:0098664|GO:0007186|GO:0007165|GO:0007210	Biological Process	GOA,uniprot	C.elegans
G5ECX0	GO:0007166|GO:0007186|GO:0007165|GO:0007189|GO:0097264	Biological Process	GOA,uniprot	C.elegans
G5ED05	GO:0006811|GO:0030026|GO:0010960|GO:1905941|GO:0008340	Biological Process	GOA,uniprot	C.elegans
G5ED37	GO:0042073|GO:0050921|GO:0006970|GO:0043053|GO:1905515|GO:0035641|GO:0060271	Biological Process	GOA,uniprot	C.elegans
G5ED40	GO:0006878|GO:0015677|GO:0060003|GO:0006812|GO:0035434|GO:0006825	Biological Process	GOA,uniprot	C.elegans
G5ED41	GO:0010265|GO:0060625|GO:0016567	Biological Process	GOA,uniprot	C.elegans
G5ED43	GO:0006629	Biological Process	GOA,uniprot	C.elegans
G5ED44	GO:0006633|GO:0009791|GO:0006636|GO:0042759|GO:0006631|GO:0006629	Biological Process	GOA,uniprot	C.elegans
G5ED45	GO:0046513|GO:0040012|GO:0006665|GO:0006629	Biological Process	GOA,uniprot	C.elegans
G5ED46	GO:0051966|GO:0051965|GO:0050806|GO:0051932|GO:0007156|GO:0007155|GO:0008355|GO:1902805|GO:0008306	Biological Process	GOA,uniprot	C.elegans
G5ED58	GO:0040017|GO:1903562|GO:0007052|GO:0000226|GO:0051256|GO:0009792|GO:0061073|GO:0040014|GO:0008406	Biological Process	GOA,uniprot	C.elegans
G5ED65	GO:0033674|GO:0007169|GO:0045138|GO:0006468	Biological Process	GOA,uniprot	C.elegans
G5ED84	GO:0016567|GO:0006511	Biological Process	GOA,uniprot	C.elegans
G5ED89	GO:0000122|GO:0045944|GO:0006325|GO:0034514	Biological Process	GOA,uniprot	C.elegans
G5EDC5	GO:0006470|GO:0010172|GO:0016311|GO:0007369|GO:0007416|GO:0035418|GO:0008045|GO:0008544	Biological Process	GOA,uniprot	C.elegans
G5EDD8	GO:0051445|GO:0010629|GO:0031146|GO:0009792|GO:0008285|GO:0016567|GO:0031647|GO:0006511|GO:0010826|GO:0000132	Biological Process	GOA,uniprot	C.elegans
G5EDF0	GO:0045944|GO:0006357	Biological Process	GOA,uniprot	C.elegans
G5EDF1	GO:0006811|GO:0060079|GO:0060078|GO:0034220|GO:0098703|GO:0006937	Biological Process	GOA,uniprot	C.elegans
G5EDF6	GO:0042073|GO:1902075|GO:0006970|GO:0006935|GO:0050954|GO:1905515|GO:0060271	Biological Process	GOA,uniprot	C.elegans
G5EDG8	GO:0006629	Biological Process	GOA,uniprot	C.elegans
G5EDL0	GO:0000003|GO:0000122|GO:0018991|GO:0009791|GO:0042659|GO:0006355|GO:0040025|GO:0006357	Biological Process	GOA,uniprot	C.elegans
G5EDL5	GO:0044255|GO:0006629	Biological Process	GOA,uniprot	C.elegans
G5EDM9	GO:0006811|GO:1902476|GO:0007626|GO:0034220|GO:0007214|GO:0043058|GO:0060078	Biological Process	GOA,uniprot	C.elegans
G5EDN8	GO:0048598|GO:0045217|GO:0009792|GO:0008104|GO:0030837|GO:0030036	Biological Process	GOA,uniprot	C.elegans
G5EDP6	GO:0006629	Biological Process	GOA,uniprot	C.elegans
G5EDQ4	GO:0001764|GO:0050808|GO:0007411|GO:0040039|GO:0007271|GO:0035418|GO:0030198	Biological Process	GOA,uniprot	C.elegans
G5EDQ9	GO:0007411|GO:0007155	Biological Process	GOA,uniprot	C.elegans
G5EDU6	GO:0009913|GO:0007442|GO:0045138|GO:0006355|GO:0006357	Biological Process	GOA,uniprot	C.elegans
G5EDV5	GO:0001764|GO:0050808|GO:0007411|GO:0040039|GO:0007271|GO:0035418|GO:0048856|GO:0030198	Biological Process	GOA,uniprot	C.elegans
G5EDV9	GO:0042135|GO:0006581|GO:0040012|GO:0019695|GO:0007271|GO:0001507	Biological Process	GOA,uniprot	C.elegans
G5EDX1	GO:0048675|GO:0048598|GO:0001764|GO:0048730|GO:0009792|GO:0030182|GO:0045138	Biological Process	GOA,uniprot	C.elegans
G5EDZ5	GO:0006468|GO:0018107|GO:0016310	Biological Process	GOA,uniprot	C.elegans
G5EE10	GO:0006811|GO:1902476|GO:0007626|GO:0034220|GO:0007214|GO:0043058|GO:0060078	Biological Process	GOA,uniprot	C.elegans
G5EE54	GO:0006470|GO:0010172|GO:0016311|GO:0007369|GO:0007416|GO:0035418|GO:0008045|GO:0008544	Biological Process	GOA,uniprot	C.elegans
G5EE68	GO:0006376|GO:0045664|GO:0032230|GO:0006397|GO:0007271|GO:0000381|GO:0016071|GO:0032224	Biological Process	GOA,uniprot	C.elegans
G5EE74	GO:0048489|GO:0035046|GO:0009792|GO:0006457|GO:0061077|GO:0040011|GO:0051932|GO:0040025	Biological Process	GOA,uniprot	C.elegans
G5EEC1	GO:0006811|GO:0060078|GO:0034220|GO:0006821|GO:0007638|GO:1902476	Biological Process	GOA,uniprot	C.elegans
G5EED8	GO:0040024|GO:0043051|GO:0008340|GO:0019915|GO:0030511|GO:0006587|GO:0042427|GO:0007210|GO:0046662|GO:0009072|GO:0035641|GO:1990834	Biological Process	GOA,uniprot	C.elegans
G5EEE5	GO:0019367|GO:0034626|GO:0006633|GO:0044255|GO:0008610|GO:0006636|GO:0006631|GO:0006629|GO:0044249|GO:0042761|GO:0034625|GO:0030148	Biological Process	GOA,uniprot	C.elegans
G5EEH6	GO:0006552|GO:1902882|GO:1901565	Biological Process	GOA,uniprot	C.elegans
G5EEI5	GO:0040017|GO:0009792|GO:0007517|GO:0048644|GO:0031581|GO:0016477|GO:0030154|GO:0040011|GO:0008543|GO:0048856	Biological Process	GOA,uniprot	C.elegans
G5EEJ1	GO:0090598|GO:1905807|GO:0006970|GO:0007548|GO:0007638|GO:0006355|GO:0006357	Biological Process	GOA,uniprot	C.elegans
G5EEM1	GO:0008156|GO:0045786	Biological Process	GOA,uniprot	C.elegans
G5EEN8	GO:2000292|GO:0016082|GO:0006887|GO:2000294|GO:0031629|GO:0050714	Biological Process	GOA,uniprot	C.elegans
G5EER4	GO:0042351|GO:0042350|GO:0008152|GO:0009226	Biological Process	GOA,uniprot	C.elegans
G5EES6	GO:0043161|GO:0010992	Biological Process	GOA,uniprot	C.elegans
G5EEU2	GO:0016571|GO:0032259|GO:0006338	Biological Process	GOA,uniprot	C.elegans
G5EEU7	GO:0032456|GO:0060990|GO:0070266|GO:0006897|GO:0072659|GO:0060271	Biological Process	GOA,uniprot	C.elegans
G5EEV6	GO:0040017|GO:0001764|GO:0000003|GO:0051788|GO:0007414|GO:0007155|GO:0016477|GO:0071711|GO:0009408|GO:0042127	Biological Process	GOA,uniprot	C.elegans
G5EEY3	GO:0006811|GO:1902476|GO:0007626|GO:0034220|GO:0007214|GO:0043058|GO:0060078	Biological Process	GOA,uniprot	C.elegans
G5EEY6	GO:0007156|GO:0007155|GO:0007411|GO:0070593	Biological Process	GOA,uniprot	C.elegans
G5EEZ3	GO:0006811|GO:0007606|GO:0060078|GO:0050893|GO:0034220|GO:0031987|GO:1902476	Biological Process	GOA,uniprot	C.elegans
G5EF05	GO:0006537|GO:0006541|GO:0006807|GO:0097054|GO:0008652|GO:0019676	Biological Process	GOA,uniprot	C.elegans
G5EF06	GO:0097112|GO:0006777|GO:0007529|GO:0098970|GO:0072579|GO:0018315|GO:0032324|GO:0040034	Biological Process	GOA,uniprot	C.elegans
G5EF09	GO:0070588|GO:0051480|GO:0007338|GO:0006874|GO:0006816	Biological Process	GOA,uniprot	C.elegans
G5EF15	GO:0009880|GO:0000122|GO:0009792|GO:0030154|GO:0001708|GO:0006417	Biological Process	GOA,uniprot	C.elegans
G5EF65	GO:0042732|GO:0000003|GO:0018991|GO:0009792|GO:0033320|GO:0002009|GO:0060465|GO:0040025|GO:0044281	Biological Process	GOA,uniprot	C.elegans
G5EF68	GO:0006366|GO:0009792|GO:0006367	Biological Process	GOA,uniprot	C.elegans
G5EF89	GO:0001764|GO:0050808|GO:0007411|GO:0040039|GO:0007271|GO:0035418|GO:0048856|GO:0030198	Biological Process	GOA,uniprot	C.elegans
G5EFB0	GO:0006811|GO:0070588|GO:0007626|GO:0009408|GO:0006816|GO:0055085|GO:0030512|GO:0042594|GO:0035545|GO:0007268|GO:0001505|GO:0098703|GO:0034765	Biological Process	GOA,uniprot	C.elegans
G5EFI9	GO:0031573|GO:0006289|GO:0009792|GO:0000077|GO:0007059|GO:0008630|GO:0000723|GO:0044778|GO:0008340|GO:0000724|GO:0033314	Biological Process	GOA,uniprot	C.elegans
G5EFL5	GO:0061061|GO:0043050|GO:0008340|GO:0030036	Biological Process	GOA,uniprot	C.elegans
G5EFL9	GO:0045944|GO:0006357	Biological Process	GOA,uniprot	C.elegans
G5EFM0	GO:0051315|GO:0033316|GO:0009792|GO:0090307|GO:0010965|GO:0007049|GO:0007094	Biological Process	GOA,uniprot	C.elegans
G5EFN4	GO:0006811|GO:1902476|GO:0007626|GO:0034220|GO:0007214|GO:0043058|GO:0060078	Biological Process	GOA,uniprot	C.elegans
G5EFP1	GO:0032456|GO:0060990|GO:0070266|GO:0006897|GO:0072659|GO:0060271	Biological Process	GOA,uniprot	C.elegans
G5EFQ4	GO:0007018|GO:0030705	Biological Process	GOA,uniprot	C.elegans
G5EFQ8	GO:0009792|GO:0043050|GO:0008380|GO:0006397|GO:0002119|GO:0040011|GO:0007281|GO:0008340|GO:0040025	Biological Process	GOA,uniprot	C.elegans
G5EFR6	GO:0006811|GO:0051480|GO:0070588|GO:0006874|GO:0006816	Biological Process	GOA,uniprot	C.elegans
G5EFV7	GO:0006974|GO:0006281|GO:0000723|GO:0000002|GO:0006310|GO:0006260|GO:0032508	Biological Process	GOA,uniprot	C.elegans
G5EFX2	GO:0035556|GO:0007165|GO:0018105|GO:0006468|GO:0016310	Biological Process	GOA,uniprot	C.elegans
G5EFY8	GO:0007611|GO:0007165|GO:1905909|GO:0050920|GO:0046627	Biological Process	GOA,uniprot	C.elegans
G5EG51	GO:1902369|GO:0048255|GO:0035194|GO:0031047|GO:0031048	Biological Process	GOA,uniprot	C.elegans
G5EG53	GO:0040017|GO:0008045|GO:0033563|GO:0035262|GO:0031103	Biological Process	GOA,uniprot	C.elegans
G5EG62	GO:0018991|GO:0045214|GO:0009792|GO:0007517|GO:0030154|GO:0061077|GO:0040011	Biological Process	GOA,uniprot	C.elegans
G5EG65	GO:0040024|GO:0030421|GO:0040011|GO:0002791|GO:0071244|GO:1903745|GO:0009408	Biological Process	GOA,uniprot	C.elegans
G5EGA4	GO:0001764|GO:0050808|GO:0007411|GO:0040039|GO:0007271|GO:0035418|GO:0030198	Biological Process	GOA,uniprot	C.elegans
G5EGA9	GO:0006470|GO:0040024	Biological Process	GOA,uniprot	C.elegans
G5EGC3	GO:0007567|GO:0045475|GO:0040011|GO:0007189|GO:0035641	Biological Process	GOA,uniprot	C.elegans
G5EGE2	GO:0003388|GO:0010629|GO:0030154|GO:0008406|GO:0007389|GO:0007368|GO:0006355|GO:0010628|GO:0006357	Biological Process	GOA,uniprot	C.elegans
G5EGE3	GO:0035556|GO:0007165|GO:0018105|GO:0006468|GO:0016310	Biological Process	GOA,uniprot	C.elegans
G5EGF0	GO:0090326|GO:0040024|GO:0042073|GO:0040018|GO:0040014|GO:0030512|GO:0006935|GO:0090325|GO:0060271	Biological Process	GOA,uniprot	C.elegans
G5EGG0	GO:0048280|GO:0006888|GO:0016192|GO:0048211|GO:0061025|GO:0045056|GO:0006886	Biological Process	GOA,uniprot	C.elegans
G5EGH2	GO:0097112|GO:0032324|GO:0098970|GO:0072579|GO:0006777|GO:0018315|GO:0007529	Biological Process	GOA,uniprot	C.elegans
G5EGI7	GO:0007156|GO:0007155|GO:0007411|GO:0070593	Biological Process	GOA,uniprot	C.elegans
G5EGK1	GO:0007229|GO:0040028|GO:0098609|GO:0042059|GO:0007010|GO:0007155|GO:0072327	Biological Process	GOA,uniprot	C.elegans
G5EGN8	GO:0006355|GO:0008340	Biological Process	GOA,uniprot	C.elegans
G5EGP9	GO:0040024|GO:0000003|GO:0046662|GO:0043051|GO:0007635|GO:0007631|GO:0040011|GO:0010171|GO:0030517|GO:0060271	Biological Process	GOA,uniprot	C.elegans
G5EGQ2	GO:0051446|GO:0045132|GO:0006357	Biological Process	GOA,uniprot	C.elegans
G5EGR6	GO:0009792|GO:0090502|GO:0040025|GO:0002119	Biological Process	GOA,uniprot	C.elegans
G8JY24	GO:0036211|GO:0033555|GO:0032259|GO:0018197|GO:0010506|GO:0042594|GO:0006479	Biological Process	GOA,uniprot	C.elegans
G8JY28	GO:0030716|GO:0048601|GO:0040021|GO:0042001|GO:0048599|GO:0008585	Biological Process	GOA,uniprot	C.elegans
G8JY36	GO:0018107|GO:0018105|GO:0006468|GO:0016310	Biological Process	GOA,uniprot	C.elegans
H2KYE0	GO:0065003	Biological Process	GOA,uniprot	C.elegans
H2KYP0	NA	Biological Process	GOA,uniprot	C.elegans
H2KYW5	GO:0000122|GO:0035545	Biological Process	GOA,uniprot	C.elegans
H2KZ86	GO:0055088|GO:0016042|GO:0006629|GO:0006654	Biological Process	GOA,uniprot	C.elegans
H2KZK4	GO:0006508|GO:0016579	Biological Process	GOA,uniprot	C.elegans
H2KZZ6	GO:0006403|GO:0042335	Biological Process	GOA,uniprot	C.elegans
H2L008	GO:0008406|GO:0010628|GO:0006357	Biological Process	GOA,uniprot	C.elegans
H2L067	GO:0009880|GO:0017148|GO:0010468|GO:0001708|GO:0048308|GO:0010628|GO:0051148	Biological Process	GOA,uniprot	C.elegans
H2L0H3	GO:0033036	Biological Process	GOA,uniprot	C.elegans
H2L0H5	GO:0071922|GO:0006974|GO:0000070|GO:0006281|GO:1905168|GO:0051321	Biological Process	GOA,uniprot	C.elegans
H2L0N3	GO:0006351|GO:0050829|GO:0006355|GO:0006357	Biological Process	GOA,uniprot	C.elegans
H2L2B8	GO:0070979|GO:0051445|GO:0016567|GO:0051301|GO:1904666|GO:0051321|GO:0031145|GO:0007346|GO:0007049	Biological Process	GOA,uniprot	C.elegans
H2L2G6	GO:0070836|GO:0046662|GO:0051321|GO:0007265	Biological Process	GOA,uniprot	C.elegans
H8ESF4	GO:0000003|GO:0040027|GO:0045893|GO:0046662|GO:0009792|GO:0040018|GO:0002009|GO:0002119|GO:0035262|GO:0040010	Biological Process	GOA,uniprot	C.elegans
H8P172	GO:0030334|GO:0040015|GO:0010607|GO:0002119|GO:0040034|GO:0045892|GO:0007411|GO:0048665|GO:0009952|GO:0042659	Biological Process	GOA,uniprot	C.elegans
H8P173	GO:0030334|GO:0040015|GO:0010607|GO:0002119|GO:0040034|GO:0045892|GO:0007411|GO:0048665|GO:0009952|GO:0042659	Biological Process	GOA,uniprot	C.elegans
H9G2Y7	GO:0040012|GO:0006935|GO:0006468|GO:0007269|GO:0016310	Biological Process	GOA,uniprot	C.elegans
H9G301	NA	Biological Process	GOA,uniprot	C.elegans
H9G348	GO:0040017|GO:0009792|GO:0007517|GO:0048644|GO:0031581|GO:0016477|GO:0040011|GO:0008543|GO:0048856	Biological Process	GOA,uniprot	C.elegans
H9G349	GO:0040017|GO:0009792|GO:0007517|GO:0048644|GO:0031581|GO:0016477|GO:0040011|GO:0008543|GO:0048856	Biological Process	GOA,uniprot	C.elegans
H9G350	GO:0040017|GO:0009792|GO:0007517|GO:0048644|GO:0031581|GO:0016477|GO:0040011|GO:0008543|GO:0048856	Biological Process	GOA,uniprot	C.elegans
H9G351	GO:0040017|GO:0009792|GO:0007517|GO:0048644|GO:0031581|GO:0016477|GO:0040011|GO:0008543|GO:0048856	Biological Process	GOA,uniprot	C.elegans
H9G352	GO:0040017|GO:0009792|GO:0007517|GO:0048644|GO:0031581|GO:0016477|GO:0040011|GO:0008543|GO:0048856	Biological Process	GOA,uniprot	C.elegans
H9G353	GO:0040017|GO:0009792|GO:0007517|GO:0048644|GO:0031581|GO:0016477|GO:0040011|GO:0008543|GO:0048856	Biological Process	GOA,uniprot	C.elegans
H9G354	GO:0040017|GO:0009792|GO:0007517|GO:0048644|GO:0031581|GO:0016477|GO:0040011|GO:0008543|GO:0048856	Biological Process	GOA,uniprot	C.elegans
K8F7V7	GO:0006537|GO:0006541|GO:0006807|GO:0097054|GO:0008652|GO:0019676	Biological Process	GOA,uniprot	C.elegans
O01322	GO:0008285|GO:0010608|GO:0048477|GO:0051301|GO:0017148|GO:0030154|GO:0007281|GO:0006417|GO:0006402|GO:0007049	Biological Process	GOA,uniprot	C.elegans
O01393	GO:0006811|GO:0040017|GO:0034220	Biological Process	GOA,uniprot	C.elegans
O01477	GO:0030422|GO:1905881|GO:0007283|GO:0031047|GO:0090727	Biological Process	GOA,uniprot	C.elegans
O01514	GO:0030030|GO:0015031|GO:0060271	Biological Process	GOA,uniprot	C.elegans
O01530	GO:0006508|GO:0008219	Biological Process	GOA,uniprot	C.elegans
O01592	GO:0006535|GO:0019344|GO:0008652	Biological Process	GOA,uniprot	C.elegans
O01634	GO:0006811|GO:0110039|GO:0055085	Biological Process	GOA,uniprot	C.elegans
O01763	GO:0000398|GO:0042789|GO:0031047|GO:0006370|GO:0006406|GO:0031124|GO:0016070|GO:0000956|GO:0035195|GO:0006397|GO:0031053|GO:0008380|GO:0000184	Biological Process	GOA,uniprot	C.elegans
O01795	GO:0042554|GO:0006952|GO:0098869|GO:0040032|GO:0006979|GO:0042338|GO:0042744	Biological Process	GOA,uniprot	C.elegans
O01840	GO:0042938|GO:0006857|GO:0015833|GO:1902600|GO:0140206|GO:0015031|GO:0055085	Biological Process	GOA,uniprot	C.elegans
O01902	GO:1903746|GO:0051445|GO:0040018|GO:0048609|GO:1904666|GO:0032418|GO:1903744|GO:0040011|GO:0031145|GO:0007346|GO:0072384	Biological Process	GOA,uniprot	C.elegans
O01916	GO:0051881|GO:0042127|GO:0032049|GO:0006629|GO:0008654	Biological Process	GOA,uniprot	C.elegans
O02058	GO:0006729	Biological Process	GOA,uniprot	C.elegans
O02073	GO:0045944|GO:0045893|GO:0042464|GO:0007507|GO:0007530|GO:0032502|GO:0006355|GO:0001708|GO:0006357	Biological Process	GOA,uniprot	C.elegans
O02115	GO:0006298|GO:0019985|GO:0006272|GO:0045740|GO:0006260|GO:0006275|GO:0045739	Biological Process	GOA,uniprot	C.elegans
O02164	GO:0006506	Biological Process	GOA,uniprot	C.elegans
O02218	GO:0055088|GO:0016042|GO:0006629|GO:0006654	Biological Process	GOA,uniprot	C.elegans
O02279	GO:0006355	Biological Process	GOA,uniprot	C.elegans
O02640	GO:0006099|GO:0006108|GO:0019752	Biological Process	GOA,uniprot	C.elegans
O16202	GO:0050832|GO:0050829|GO:0009253|GO:0007165|GO:0045087|GO:0050830|GO:0002376|GO:0016998	Biological Process	GOA,uniprot	C.elegans
O16297	GO:0030174|GO:0000070|GO:0009792|GO:0006260|GO:0032508|GO:0072689|GO:0007049|GO:0006271|GO:0000727|GO:0006270|GO:0006268	Biological Process	GOA,uniprot	C.elegans
O16368	GO:0010629|GO:1901800|GO:0043161|GO:0030163	Biological Process	GOA,uniprot	C.elegans
O16452	GO:0098719|GO:0006814|GO:1902600|GO:0006811|GO:0055085|GO:0071805|GO:0006812|GO:0051453|GO:0006885	Biological Process	GOA,uniprot	C.elegans
O16519	GO:0042074|GO:0000132|GO:0007346	Biological Process	GOA,uniprot	C.elegans
O16544	GO:0007168|GO:0035556|GO:0009190|GO:0006468|GO:0006182	Biological Process	GOA,uniprot	C.elegans
O16715	GO:0007168|GO:0035556|GO:0009190|GO:0006468|GO:0006182	Biological Process	GOA,uniprot	C.elegans
O16720	GO:0070922|GO:0009792|GO:0035279|GO:0090502|GO:0002119|GO:0035196	Biological Process	GOA,uniprot	C.elegans
O16796	GO:0006508|GO:0016485	Biological Process	GOA,uniprot	C.elegans
O16881	GO:0008202|GO:0006706|GO:0008203|GO:0006629	Biological Process	GOA,uniprot	C.elegans
O16956	GO:0016042|GO:0006629	Biological Process	GOA,uniprot	C.elegans
O16991	GO:0070897|GO:0006352|GO:0006367	Biological Process	GOA,uniprot	C.elegans
O17003	GO:0040024|GO:1901562|GO:0017196|GO:1990359|GO:0006474|GO:0008340|GO:1990170|GO:0009408|GO:1990169	Biological Process	GOA,uniprot	C.elegans
O17071	GO:0031647|GO:0030433|GO:1901800|GO:0045899|GO:0043161|GO:0030163	Biological Process	GOA,uniprot	C.elegans
O17212	GO:0042694|GO:0009791|GO:0045893|GO:0032502|GO:0006355	Biological Process	GOA,uniprot	C.elegans
O17214	GO:0006099|GO:0006108|GO:0006106	Biological Process	GOA,uniprot	C.elegans
O17470	GO:0060179|GO:0009408|GO:0007606|GO:0007186|GO:0018991|GO:0007268|GO:0007187|GO:0019722|GO:0098664|GO:0007210|GO:0007165	Biological Process	GOA,uniprot	C.elegans
O17580	GO:0007506|GO:0000122|GO:0042273|GO:0030154	Biological Process	GOA,uniprot	C.elegans
O17582	GO:0006357	Biological Process	GOA,uniprot	C.elegans
O17680	GO:0006730|GO:0006556|GO:0010888	Biological Process	GOA,uniprot	C.elegans
O17731	NA	Biological Process	GOA,uniprot	C.elegans
O17732	GO:0006090|GO:0006094|GO:0008152	Biological Process	GOA,uniprot	C.elegans
O17898	GO:0030154|GO:0030522|GO:0006355|GO:0006357|GO:0048856	Biological Process	GOA,uniprot	C.elegans
O17915	GO:0006913|GO:0009792|GO:0051301|GO:0006606|GO:0048477|GO:0015031|GO:0000054|GO:0007049	Biological Process	GOA,uniprot	C.elegans
O18037	GO:0006679|GO:0006665|GO:0002119|GO:0006629|GO:1904508	Biological Process	GOA,uniprot	C.elegans
O18235	GO:0002119|GO:0032259|GO:0008152|GO:0006744	Biological Process	GOA,uniprot	C.elegans
O18282	GO:0042254|GO:0051017|GO:0006364|GO:0007517	Biological Process	GOA,uniprot	C.elegans
O18688	GO:0000226|GO:0009792|GO:0000278|GO:0032465|GO:0000132|GO:0007017	Biological Process	GOA,uniprot	C.elegans
O44169	GO:0010608|GO:0048477|GO:0051301|GO:0030154|GO:0007281|GO:0006417|GO:0007049	Biological Process	GOA,uniprot	C.elegans
O44199	GO:0007004|GO:0006974|GO:0051321|GO:0090305|GO:0006302|GO:0000723|GO:0000722|GO:0032508|GO:0007049|GO:0006996|GO:0006281|GO:0070192	Biological Process	GOA,uniprot	C.elegans
O44445	GO:0016079|GO:0007040|GO:0090316|GO:0008333|GO:1904757|GO:2000300|GO:0032418|GO:0006886|GO:0016197	Biological Process	GOA,uniprot	C.elegans
O44498	GO:0032259|GO:0008340|GO:0006338	Biological Process	GOA,uniprot	C.elegans
O44510	GO:0034227|GO:0006777|GO:0002098|GO:0008033|GO:0002143|GO:0032447|GO:0008152	Biological Process	GOA,uniprot	C.elegans
O44512	GO:1902600|GO:0010629|GO:0001934|GO:0006122|GO:0001933|GO:0061063|GO:0010628	Biological Process	GOA,uniprot	C.elegans
O44552	GO:0045931|GO:0006470|GO:1902751|GO:0051301|GO:0000212|GO:0051321|GO:0000086|GO:0110032|GO:0010971|GO:0007049	Biological Process	GOA,uniprot	C.elegans
O44628	GO:0006470|GO:1902751|GO:0051301|GO:0010481|GO:0000086|GO:0045138|GO:0110032|GO:0010971|GO:0007049	Biological Process	GOA,uniprot	C.elegans
O44662	GO:0050832|GO:0042742|GO:0050829|GO:0007218|GO:0031640	Biological Process	GOA,uniprot	C.elegans
O44730	NA	Biological Process	GOA,uniprot	C.elegans
O44827	GO:1904659|GO:0008643|GO:0015749|GO:0055085	Biological Process	GOA,uniprot	C.elegans
O45102	GO:0034219|GO:0008643	Biological Process	GOA,uniprot	C.elegans
O45201	GO:0007154|GO:0001708|GO:0007219	Biological Process	GOA,uniprot	C.elegans
O45218	GO:0008610|GO:0008611|GO:0006629	Biological Process	GOA,uniprot	C.elegans
O45228	GO:0006562|GO:0010133|GO:0006560	Biological Process	GOA,uniprot	C.elegans
O45380	GO:0070413|GO:0005992|GO:0005991	Biological Process	GOA,uniprot	C.elegans
O45489	GO:0045944|GO:0032226|GO:0061564|GO:0007423|GO:0048663	Biological Process	GOA,uniprot	C.elegans
O45521	GO:0045944|GO:0030154|GO:0030522|GO:0006355|GO:0048856	Biological Process	GOA,uniprot	C.elegans
O45526	GO:0030182|GO:0006355|GO:0006357	Biological Process	GOA,uniprot	C.elegans
O45583	GO:0042351|GO:0042350|GO:0019673	Biological Process	GOA,uniprot	C.elegans
O45599	GO:0030703|GO:1903078|GO:1904778	Biological Process	GOA,uniprot	C.elegans
O45686	GO:0006665|GO:0006631|GO:0006629	Biological Process	GOA,uniprot	C.elegans
O45767	GO:0019722|GO:0007165|GO:0007186|GO:0071444|GO:0035641	Biological Process	GOA,uniprot	C.elegans
O45782	GO:0007610|GO:0015031	Biological Process	GOA,uniprot	C.elegans
O45824	GO:0010629|GO:0099054|GO:0048671|GO:0048843|GO:0097479|GO:0097374|GO:0008045|GO:1905490|GO:0033563|GO:1905815|GO:1905812|GO:1905489	Biological Process	GOA,uniprot	C.elegans
O45933	GO:0051028|GO:0034198|GO:0015031|GO:1904263	Biological Process	GOA,uniprot	C.elegans
O61235	GO:0098869|GO:0006979|GO:0042542|GO:0042744	Biological Process	GOA,uniprot	C.elegans
O61397	GO:0006486|GO:0006493	Biological Process	GOA,uniprot	C.elegans
O61660	GO:0006265	Biological Process	GOA,uniprot	C.elegans
O61742	GO:0043161|GO:0006511|GO:0007283	Biological Process	GOA,uniprot	C.elegans
O61787	GO:0006811|GO:0019722|GO:2000746|GO:1900073|GO:0055085	Biological Process	GOA,uniprot	C.elegans
O61790	GO:0019856|GO:0044205|GO:0006221|GO:0006222|GO:0072528|GO:0044206	Biological Process	GOA,uniprot	C.elegans
O61887	GO:0006401|GO:0016070|GO:0090502	Biological Process	GOA,uniprot	C.elegans
O61924	GO:0007493|GO:0000122|GO:0045944|GO:0045165|GO:0030154|GO:0050829|GO:0006355|GO:0006357	Biological Process	GOA,uniprot	C.elegans
O62026	GO:0007168|GO:0035556|GO:0009190|GO:0006468|GO:0006182	Biological Process	GOA,uniprot	C.elegans
O62179	GO:0010038|GO:0007635|GO:0035556|GO:0006935|GO:0006182|GO:0006468|GO:0007168|GO:0009190	Biological Process	GOA,uniprot	C.elegans
O62203	GO:0007586|GO:0006357|GO:0050684	Biological Process	GOA,uniprot	C.elegans
O62215	GO:0006099|GO:0006121	Biological Process	GOA,uniprot	C.elegans
O62259	GO:0019216|GO:0010468|GO:0006357	Biological Process	GOA,uniprot	C.elegans
O62275	GO:0031048|GO:0060966|GO:0090502|GO:0031047	Biological Process	GOA,uniprot	C.elegans
O62416	GO:0050829|GO:0009253|GO:0007165|GO:0045087|GO:0050830|GO:0002376|GO:0016998	Biological Process	GOA,uniprot	C.elegans
O76358	GO:0042742|GO:0050830|GO:0008152|GO:0031640	Biological Process	GOA,uniprot	C.elegans
O76368	GO:0007411|GO:0048856|GO:0030198	Biological Process	GOA,uniprot	C.elegans
O76371	GO:1901800|GO:0043161|GO:0030163	Biological Process	GOA,uniprot	C.elegans
O76447	GO:0031134|GO:0051307|GO:0000070|GO:0051382|GO:0000212|GO:0051257|GO:0051316|GO:0008104	Biological Process	GOA,uniprot	C.elegans
O76463	GO:0006139|GO:0043605|GO:0006807|GO:0008152	Biological Process	GOA,uniprot	C.elegans
P0CG71	GO:0016567|GO:0019941|GO:0006511|GO:0010623	Biological Process	GOA,uniprot	C.elegans
P0DM41	GO:0009792|GO:0030866|GO:0000281	Biological Process	GOA,uniprot	C.elegans
P11141	GO:0006457|GO:0042026|GO:0006950|GO:0034514|GO:0051085	Biological Process	GOA,uniprot	C.elegans
P12114	GO:0048856|GO:0042338|GO:0040002	Biological Process	GOA,uniprot	C.elegans
P15796	GO:0045910|GO:0006334|GO:0030261	Biological Process	GOA,uniprot	C.elegans
P17343	GO:0046662|GO:0009792|GO:0051301|GO:0007186|GO:0007165|GO:0040013|GO:0000132|GO:0007049	Biological Process	GOA,uniprot	C.elegans
P17511	GO:0071248|GO:0046689|GO:0010288|GO:0009408|GO:0046686	Biological Process	GOA,uniprot	C.elegans
P17657	GO:0042338|GO:0048856	Biological Process	GOA,uniprot	C.elegans
P18835	GO:0048856|GO:0042338|GO:0040002	Biological Process	GOA,uniprot	C.elegans
P18947	GO:0006869	Biological Process	GOA,uniprot	C.elegans
P19625	GO:0009791|GO:0007517|GO:0002119|GO:0040011|GO:0006937	Biological Process	GOA,uniprot	C.elegans
P20784	GO:0048856|GO:0042338	Biological Process	GOA,uniprot	C.elegans
P24585	GO:0010447|GO:0006811|GO:0006814|GO:0043200|GO:0035725	Biological Process	GOA,uniprot	C.elegans
P24890	GO:0022904|GO:1902600|GO:0006122	Biological Process	GOA,uniprot	C.elegans
P24892	GO:0006120|GO:0015990|GO:0042773|GO:0009060	Biological Process	GOA,uniprot	C.elegans
P24893	GO:0006123|GO:0006119|GO:0015990|GO:0009060	Biological Process	GOA,uniprot	C.elegans
P24894	GO:0006123|GO:1902600|GO:0022900|GO:0042773	Biological Process	GOA,uniprot	C.elegans
P27420	GO:0030968|GO:0030433|GO:0042026|GO:0006950|GO:0051085	Biological Process	GOA,uniprot	C.elegans
P27604	GO:0033353|GO:0006730|GO:0019510	Biological Process	GOA,uniprot	C.elegans
P27639	GO:0006413|GO:0002183|GO:0006412	Biological Process	GOA,uniprot	C.elegans
P28051	GO:0007165|GO:0007186|GO:0007188	Biological Process	GOA,uniprot	C.elegans
P30627	GO:0015671	Biological Process	GOA,uniprot	C.elegans
P30639	GO:0007155	Biological Process	GOA,uniprot	C.elegans
P31161	GO:0019430|GO:0072593|GO:0006801	Biological Process	GOA,uniprot	C.elegans
P32739	GO:0006811|GO:0006814|GO:0040018|GO:0071422|GO:0015744|GO:0006629|GO:0008340|GO:0015746|GO:0055085	Biological Process	GOA,uniprot	C.elegans
P34298	GO:0015031|GO:0040002	Biological Process	GOA,uniprot	C.elegans
P34333	GO:0008150|GO:0006357	Biological Process	GOA,uniprot	C.elegans
P34339	GO:0001732|GO:0006413|GO:0002183|GO:0006417|GO:0018991|GO:0009792|GO:0006412|GO:0002188	Biological Process	GOA,uniprot	C.elegans
P34342	GO:0006913|GO:0009792|GO:0051301|GO:0090630|GO:0007049	Biological Process	GOA,uniprot	C.elegans
P34346	GO:0006139|GO:0046034|GO:0046033|GO:2000114|GO:0016310|GO:0090038|GO:0046940|GO:0006172	Biological Process	GOA,uniprot	C.elegans
P34348	GO:0006974|GO:0051321|GO:0042148|GO:0000712|GO:0000723|GO:0007131|GO:0006281|GO:0006310|GO:0000730|GO:0000724	Biological Process	GOA,uniprot	C.elegans
P34355	GO:0006635|GO:0055088|GO:1904070|GO:0042811|GO:0009058|GO:0033540|GO:0006631|GO:0006629	Biological Process	GOA,uniprot	C.elegans
P34418	GO:1903355	Biological Process	GOA,uniprot	C.elegans
P34427	GO:0048557	Biological Process	GOA,uniprot	C.elegans
P34455	GO:0006099	Biological Process	GOA,uniprot	C.elegans
P34474	GO:0006357	Biological Process	GOA,uniprot	C.elegans
P34489	GO:0007501|GO:0007010|GO:0030866|GO:0008360|GO:0016477|GO:0022604|GO:0048337	Biological Process	GOA,uniprot	C.elegans
P34496	GO:0051096|GO:0006264|GO:0006260	Biological Process	GOA,uniprot	C.elegans
P34498	GO:0000398|GO:0040022|GO:0008380|GO:0006397	Biological Process	GOA,uniprot	C.elegans
P34511	GO:0030433	Biological Process	GOA,uniprot	C.elegans
P34514	GO:0070979|GO:0051445|GO:0007091|GO:0051301|GO:0016567|GO:0006511|GO:1904666|GO:0051321|GO:0031145|GO:0007346|GO:0007049	Biological Process	GOA,uniprot	C.elegans
P34517	GO:0006972|GO:0046168|GO:0006116|GO:0005975|GO:0006072|GO:0006973	Biological Process	GOA,uniprot	C.elegans
P34522	GO:0021782|GO:0048468|GO:0007399|GO:0006355|GO:0006357	Biological Process	GOA,uniprot	C.elegans
P34534	GO:0000819|GO:0006259|GO:0006265|GO:0000712	Biological Process	GOA,uniprot	C.elegans
P34563	GO:0007276|GO:0008104|GO:0006414|GO:0006412|GO:0045901|GO:0045905	Biological Process	GOA,uniprot	C.elegans
P34579	GO:0015812|GO:0015816|GO:0006836|GO:0098700	Biological Process	GOA,uniprot	C.elegans
P34605	GO:0035264|GO:0006888|GO:0048193|GO:0016192|GO:0006891|GO:0009306|GO:0042338	Biological Process	GOA,uniprot	C.elegans
P34629	GO:0006508|GO:0046662|GO:0019538|GO:0040009	Biological Process	GOA,uniprot	C.elegans
P34630	GO:0035264|GO:0018991|GO:0032504|GO:0046688|GO:0040025|GO:0055070	Biological Process	GOA,uniprot	C.elegans
P34638	GO:0022414|GO:0051301|GO:0044772|GO:0007049|GO:0051321|GO:0000079	Biological Process	GOA,uniprot	C.elegans
P34647	GO:1902969|GO:0030174|GO:0006260|GO:0032508|GO:0007049|GO:0000727|GO:0006270|GO:0006268	Biological Process	GOA,uniprot	C.elegans
P34649	GO:0030490|GO:0006468|GO:0016310	Biological Process	GOA,uniprot	C.elegans
P34653	GO:0000003|GO:0010606|GO:0000289|GO:0006397|GO:0000288	Biological Process	GOA,uniprot	C.elegans
P34663	GO:0007399|GO:0006355|GO:0008340|GO:1904081|GO:0006357	Biological Process	GOA,uniprot	C.elegans
P34686	GO:0051490|GO:0051693|GO:0000578|GO:0051016|GO:0010591|GO:0030036|GO:0000902	Biological Process	GOA,uniprot	C.elegans
P34703	GO:0006366|GO:0032968|GO:0006139|GO:0034728|GO:0006368	Biological Process	GOA,uniprot	C.elegans
P34714	GO:0048856	Biological Process	GOA,uniprot	C.elegans
P34751	GO:0006520|GO:0042423|GO:0042416|GO:0019752	Biological Process	GOA,uniprot	C.elegans
P34891	GO:0033674|GO:0007169|GO:0006468|GO:0016310	Biological Process	GOA,uniprot	C.elegans
P34892	GO:0033674|GO:0007169|GO:0006468|GO:0016310	Biological Process	GOA,uniprot	C.elegans
P35449	GO:0098719|GO:0006814|GO:1902600|GO:0006811|GO:0055085|GO:0071805|GO:0006812|GO:0051453|GO:0006885	Biological Process	GOA,uniprot	C.elegans
P35799	GO:0040014|GO:0040032|GO:0048856|GO:0042338	Biological Process	GOA,uniprot	C.elegans
P36608	GO:0010446|GO:0007635|GO:0006935	Biological Process	GOA,uniprot	C.elegans
P37165	GO:0008150|GO:0016567|GO:0019941|GO:0006412	Biological Process	GOA,uniprot	C.elegans
P41885	GO:0040017|GO:1990504|GO:0061669|GO:0017158|GO:0006887|GO:0006886	Biological Process	GOA,uniprot	C.elegans
P41931	GO:0033387|GO:0006596	Biological Process	GOA,uniprot	C.elegans
P41937	GO:0000226|GO:0000278|GO:0007017	Biological Process	GOA,uniprot	C.elegans
P41977	GO:0019430|GO:0072593|GO:0006801	Biological Process	GOA,uniprot	C.elegans
[truncated: 324,597+ more rows]

## Sheet: Supp Table 5
Supplementary Table 5. Protein to gene mapping for all organisms and the date of the mapping.
From	To	organism	date
A0A060Q5Z9	WBGene00010394	C.elegans	2023_11_23
A0A060Q600	WBGene00044978	C.elegans	2023_11_23
A0A060Q608	WBGene00014924	C.elegans	2023_11_23
A0A060Q617	WBGene00045061	C.elegans	2023_11_23
A0A061ACE0	WBGene00008555	C.elegans	2023_11_23
A0A061ACE6	WBGene00013457	C.elegans	2023_11_23
A0A061ACF1	WBGene00008178	C.elegans	2023_11_23
A0A061ACF5	WBGene00001403	C.elegans	2023_11_23
A0A061ACG0	WBGene00012012	C.elegans	2023_11_23
A0A061ACG4	WBGene00012497	C.elegans	2023_11_23
A0A061ACG9	WBGene00022281	C.elegans	2023_11_23
A0A061ACH3	WBGene00010275	C.elegans	2023_11_23
A0A061ACH4	WBGene00013379	C.elegans	2023_11_23
A0A061ACH8	WBGene00007088	C.elegans	2023_11_23
A0A061ACH9	WBGene00008148	C.elegans	2023_11_23
A0A061ACI3	WBGene00001403	C.elegans	2023_11_23
A0A061ACI6	WBGene00194701	C.elegans	2023_11_23
A0A061ACI9	WBGene00045198	C.elegans	2023_11_23
A0A061ACJ2	WBGene00006767	C.elegans	2023_11_23
A0A061ACJ5	WBGene00009324	C.elegans	2023_11_23
A0A061ACJ8	WBGene00006767	C.elegans	2023_11_23
A0A061ACK1	WBGene00010316	C.elegans	2023_11_23
A0A061ACK4	WBGene00003150	C.elegans	2023_11_23
A0A061ACK7	WBGene00013379	C.elegans	2023_11_23
A0A061ACL0	WBGene00011951	C.elegans	2023_11_23
A0A061ACL3	WBGene00000800	C.elegans	2023_11_23
A0A061ACL6	WBGene00010891	C.elegans	2023_11_23
A0A061ACL9	WBGene00021277	C.elegans	2023_11_23
A0A061ACM2	WBGene00001330	C.elegans	2023_11_23
A0A061ACM4	WBGene00006767	C.elegans	2023_11_23
A0A061ACM7	WBGene00014076	C.elegans	2023_11_23
A0A061ACM9	WBGene00006767	C.elegans	2023_11_23
A0A061ACN3	WBGene00003150	C.elegans	2023_11_23
A0A061ACN7	WBGene00003150	C.elegans	2023_11_23
A0A061ACN9	WBGene00001113	C.elegans	2023_11_23
A0A061ACP3	WBGene00004319	C.elegans	2023_11_23
A0A061ACP6	WBGene00012763	C.elegans	2023_11_23
A0A061ACP8	WBGene00001330	C.elegans	2023_11_23
A0A061ACQ0	WBGene00010392	C.elegans	2023_11_23
A0A061ACQ2	WBGene00013327	C.elegans	2023_11_23
A0A061ACQ5	WBGene00008581	C.elegans	2023_11_23
A0A061ACQ8	WBGene00022358	C.elegans	2023_11_23
A0A061ACR1	WBGene00011775	C.elegans	2023_11_23
A0A061ACR9	WBGene00010849	C.elegans	2023_11_23
A0A061ACS0	WBGene00007890	C.elegans	2023_11_23
A0A061ACS5	WBGene00077697	C.elegans	2023_11_23
A0A061ACS6	WBGene00011722	C.elegans	2023_11_23
A0A061ACS9	WBGene00012868	C.elegans	2023_11_23
A0A061ACT8	WBGene00008583	C.elegans	2023_11_23
A0A061ACU2	WBGene00007505	C.elegans	2023_11_23
A0A061ACU6	WBGene00006406	C.elegans	2023_11_23
A0A061ACV1	WBGene00011596	C.elegans	2023_11_23
A0A061ACV2	WBGene00010849	C.elegans	2023_11_23
A0A061ACV8	WBGene00001249	C.elegans	2023_11_23
A0A061ACW5	WBGene00011940	C.elegans	2023_11_23
A0A061ACX4	WBGene00015975	C.elegans	2023_11_23
A0A061ACY0	WBGene00010564	C.elegans	2023_11_23
A0A061ACY6	WBGene00013464	C.elegans	2023_11_23
A0A061AD00	WBGene00017885	C.elegans	2023_11_23
A0A061AD09	WBGene00000181	C.elegans	2023_11_23
A0A061AD13	WBGene00000376	C.elegans	2023_11_23
A0A061AD14	WBGene00003086	C.elegans	2023_11_23
A0A061AD18	WBGene00006664	C.elegans	2023_11_23
A0A061AD21	WBGene00001328	C.elegans	2023_11_23
A0A061AD24	WBGene00017885	C.elegans	2023_11_23
A0A061AD26	WBGene00017979	C.elegans	2023_11_23
A0A061AD29	WBGene00016582	C.elegans	2023_11_23
A0A061AD30	WBGene00010828	C.elegans	2023_11_23
A0A061AD34	WBGene00255457	C.elegans	2023_11_23
A0A061AD39	WBGene00006490	C.elegans	2023_11_23
A0A061AD43	WBGene00002992	C.elegans	2023_11_23
A0A061AD47	WBGene00013289	C.elegans	2023_11_23
A0A061AD48	WBGene00021461	C.elegans	2023_11_23
A0A061AD51	WBGene00011738	C.elegans	2023_11_23
A0A061AD52	WBGene00255469	C.elegans	2023_11_23
A0A061AD57	WBGene00004985	C.elegans	2023_11_23
A0A061AD62	WBGene00017979	C.elegans	2023_11_23
A0A061AD67	WBGene00017741	C.elegans	2023_11_23
A0A061AD72	WBGene00006490	C.elegans	2023_11_23
A0A061ADP1	WBGene00013455	C.elegans	2023_11_23
A0A061ADP6	WBGene00008178	C.elegans	2023_11_23
A0A061ADQ1	WBGene00001403	C.elegans	2023_11_23
A0A061ADQ6	WBGene00012011	C.elegans	2023_11_23
A0A061ADR1	WBGene00010640	C.elegans	2023_11_23
A0A061ADR6	WBGene00001232	C.elegans	2023_11_23
A0A061ADS3	WBGene00013379	C.elegans	2023_11_23
A0A061ADS9	WBGene00000171	C.elegans	2023_11_23
A0A061ADT4	WBGene00021277	C.elegans	2023_11_23
A0A061ADT8	WBGene00006767	C.elegans	2023_11_23
A0A061ADU4	WBGene00006767	C.elegans	2023_11_23
A0A061ADU8	WBGene00003150	C.elegans	2023_11_23
A0A061ADV3	WBGene00011951	C.elegans	2023_11_23
A0A061ADV7	WBGene00000703	C.elegans	2023_11_23
A0A061ADW6	WBGene00001330	C.elegans	2023_11_23
A0A061ADX1	WBGene00013331	C.elegans	2023_11_23
A0A061ADY3	WBGene00008538	C.elegans	2023_11_23
A0A061ADY8	WBGene00008774	C.elegans	2023_11_23
A0A061ADZ4	WBGene00045063	C.elegans	2023_11_23
A0A061ADZ9	WBGene00008580	C.elegans	2023_11_23
A0A061AE05	WBGene00004091	C.elegans	2023_11_23
A0A061AE10	WBGene00023172	C.elegans	2023_11_23
A0A061AE17	WBGene00010849	C.elegans	2023_11_23
A0A061AE39	WBGene00019580	C.elegans	2023_11_23
A0A061AE46	WBGene00011259	C.elegans	2023_11_23
A0A061AE78	WBGene00017885	C.elegans	2023_11_23
A0A061AE89	WBGene00016582	C.elegans	2023_11_23
A0A061AE94	WBGene00010918	C.elegans	2023_11_23
A0A061AE99	WBGene00013289	C.elegans	2023_11_23
A0A061AEA3	WBGene00011738	C.elegans	2023_11_23
A0A061AEA8	WBGene00017979	C.elegans	2023_11_23
A0A061AEB3	WBGene00017979	C.elegans	2023_11_23
A0A061AEB7	WBGene00255457	C.elegans	2023_11_23
A0A061AEC1	WBGene00006490	C.elegans	2023_11_23
A0A061AEC4	WBGene00002992	C.elegans	2023_11_23
A0A061AED1	WBGene00219275	C.elegans	2023_11_23
A0A061AIT4	WBGene00008555	C.elegans	2023_11_23
A0A061AIU0	WBGene00044906	C.elegans	2023_11_23
A0A061AIU7	WBGene00008178	C.elegans	2023_11_23
A0A061AIV4	WBGene00001403	C.elegans	2023_11_23
A0A061AIW1	WBGene00000509	C.elegans	2023_11_23
A0A061AIW8	WBGene00010316	C.elegans	2023_11_23
A0A061AIX6	WBGene00003077	C.elegans	2023_11_23
A0A061AIY3	WBGene00021269	C.elegans	2023_11_23
A0A061AIZ0	WBGene00008153	C.elegans	2023_11_23
A0A061AIZ9	WBGene00012705	C.elegans	2023_11_23
A0A061AJ06	WBGene00006767	C.elegans	2023_11_23
A0A061AJ13	WBGene00006767	C.elegans	2023_11_23
A0A061AJ20	WBGene00003150	C.elegans	2023_11_23
A0A061AJ27	WBGene00004315	C.elegans	2023_11_23
A0A061AJ35	WBGene00001394	C.elegans	2023_11_23
A0A061AJ42	WBGene00001330	C.elegans	2023_11_23
A0A061AJ50	WBGene00194934	C.elegans	2023_11_23
A0A061AJ57	WBGene00044200	C.elegans	2023_11_23
A0A061AJ63	WBGene00007309	C.elegans	2023_11_23
A0A061AJ70	WBGene00012763	C.elegans	2023_11_23
A0A061AJ76	WBGene00012866	C.elegans	2023_11_23
A0A061AJ82	WBGene00008582	C.elegans	2023_11_23
A0A061AJ89	WBGene00011777	C.elegans	2023_11_23
A0A061AJ97	WBGene00010849	C.elegans	2023_11_23
A0A061AJC4	WBGene00011601	C.elegans	2023_11_23
A0A061AJF0	WBGene00013921	C.elegans	2023_11_23
A0A061AJG8	WBGene00017885	C.elegans	2023_11_23
A0A061AJH3	WBGene00017885	C.elegans	2023_11_23
A0A061AJH7	WBGene00022281	C.elegans	2023_11_23
A0A061AJI1	WBGene00012541	C.elegans	2023_11_23
A0A061AJI4	WBGene00014243	C.elegans	2023_11_23
A0A061AJI9	WBGene00001328	C.elegans	2023_11_23
A0A061AJJ3	WBGene00017979	C.elegans	2023_11_23
A0A061AJJ5	WBGene00017734	C.elegans	2023_11_23
A0A061AJK0	WBGene00007202	C.elegans	2023_11_23
A0A061AJK4	WBGene00006490	C.elegans	2023_11_23
A0A061AJK8	WBGene00011240	C.elegans	2023_11_23
A0A061AJL2	WBGene00021461	C.elegans	2023_11_23
A0A061AKJ3	WBGene00008555	C.elegans	2023_11_23
A0A061AKJ8	WBGene00003808	C.elegans	2023_11_23
A0A061AKK5	WBGene00008178	C.elegans	2023_11_23
A0A061AKL1	WBGene00001403	C.elegans	2023_11_23
A0A061AKL8	WBGene00007796	C.elegans	2023_11_23
A0A061AKM4	WBGene00010316	C.elegans	2023_11_23
A0A061AKN1	WBGene00013379	C.elegans	2023_11_23
A0A061AKN6	WBGene00021271	C.elegans	2023_11_23
A0A061AKP8	WBGene00006767	C.elegans	2023_11_23
A0A061AKQ5	WBGene00006767	C.elegans	2023_11_23
A0A061AKR0	WBGene00206520	C.elegans	2023_11_23
A0A061AKR6	WBGene00003150	C.elegans	2023_11_23
A0A061AKS3	WBGene00003629	C.elegans	2023_11_23
A0A061AKS9	WBGene00004156	C.elegans	2023_11_23
A0A061AKT4	WBGene00001330	C.elegans	2023_11_23
A0A061AKU0	WBGene00013416	C.elegans	2023_11_23
A0A061AKU6	WBGene00001158	C.elegans	2023_11_23
A0A061AKV1	WBGene00007885	C.elegans	2023_11_23
A0A061AKV6	WBGene00012763	C.elegans	2023_11_23
A0A061AKW2	WBGene00012866	C.elegans	2023_11_23
A0A061AKW6	WBGene00008582	C.elegans	2023_11_23
A0A061AKX1	WBGene00004360	C.elegans	2023_11_23
A0A061AKX8	WBGene00010849	C.elegans	2023_11_23
A0A061AKY5	WBGene00005003	C.elegans	2023_11_23
A0A061AKZ2	WBGene00002192	C.elegans	2023_11_23
A0A061AL07	WBGene00219796	C.elegans	2023_11_23
A0A061AL29	WBGene00013921	C.elegans	2023_11_23
A0A061AL47	WBGene00017885	C.elegans	2023_11_23
A0A061AL52	WBGene00017885	C.elegans	2023_11_23
A0A061AL58	WBGene00001562	C.elegans	2023_11_23
A0A061AL62	WBGene00001190	C.elegans	2023_11_23
A0A061AL65	WBGene00011122	C.elegans	2023_11_23
A0A061AL70	WBGene00005683	C.elegans	2023_11_23
A0A061AL74	WBGene00017979	C.elegans	2023_11_23
A0A061AL77	WBGene00017741	C.elegans	2023_11_23
A0A061AL82	WBGene00007207	C.elegans	2023_11_23
A0A061AL87	WBGene00006490	C.elegans	2023_11_23
A0A061AL89	WBGene00011240	C.elegans	2023_11_23
A0A061AL94	WBGene00003156	C.elegans	2023_11_23
A0A067XG43	WBGene00012705	C.elegans	2023_11_23
A0A077LSK8	WBGene00013118	C.elegans	2023_11_23
A0A077LTN0	WBGene00045101	C.elegans	2023_11_23
A0A078BPD2	WBGene00255545	C.elegans	2023_11_23
A0A078BPD7	WBGene00022128	C.elegans	2023_11_23
A0A078BPE0	WBGene00004946	C.elegans	2023_11_23
A0A078BPE5	WBGene00007661	C.elegans	2023_11_23
A0A078BPE8	WBGene00000458	C.elegans	2023_11_23
A0A078BPF2	WBGene00022128	C.elegans	2023_11_23
A0A078BPF3	WBGene00013119	C.elegans	2023_11_23
A0A078BPF6	WBGene00004946	C.elegans	2023_11_23
A0A078BPF7	WBGene00016269	C.elegans	2023_11_23
A0A078BPG0	WBGene00017297	C.elegans	2023_11_23
A0A078BPG4	WBGene00016269	C.elegans	2023_11_23
A0A078BPG5	WBGene00000458	C.elegans	2023_11_23
A0A078BPG8	WBGene00016269	C.elegans	2023_11_23
A0A078BPH2	WBGene00255553	C.elegans	2023_11_23
A0A078BPH7	WBGene00016269	C.elegans	2023_11_23
A0A078BPH9	WBGene00044296	C.elegans	2023_11_23
A0A078BPI1	WBGene00016269	C.elegans	2023_11_23
A0A078BPI4	WBGene00009535	C.elegans	2023_11_23
A0A078BPI6	WBGene00016269	C.elegans	2023_11_23
A0A078BPI8	WBGene00013531	C.elegans	2023_11_23
A0A078BPJ1	WBGene00016269	C.elegans	2023_11_23
A0A078BPJ4	WBGene00002174	C.elegans	2023_11_23
A0A078BPJ6	WBGene00013639	C.elegans	2023_11_23
A0A078BPK0	WBGene00012744	C.elegans	2023_11_23
A0A078BPK1	WBGene00009535	C.elegans	2023_11_23
A0A078BPK5	WBGene00012425	C.elegans	2023_11_23
A0A078BPK7	WBGene00013530	C.elegans	2023_11_23
A0A078BPL3	WBGene00002174	C.elegans	2023_11_23
A0A078BPL6	WBGene00013649	C.elegans	2023_11_23
A0A078BPM1	WBGene00002175	C.elegans	2023_11_23
A0A078BPM2	WBGene00016562	C.elegans	2023_11_23
A0A078BPM8	WBGene00017980	C.elegans	2023_11_23
A0A078BPN3	WBGene00005726	C.elegans	2023_11_23
A0A078BPN7	WBGene00002175	C.elegans	2023_11_23
A0A078BQH5	WBGene00255546	C.elegans	2023_11_23
A0A078BQH9	WBGene00022128	C.elegans	2023_11_23
A0A078BQI3	WBGene00004946	C.elegans	2023_11_23
A0A078BQI6	WBGene00044708	C.elegans	2023_11_23
A0A078BQJ0	WBGene00021125	C.elegans	2023_11_23
A0A078BQJ2	WBGene00007531	C.elegans	2023_11_23
A0A078BQJ7	WBGene00016269	C.elegans	2023_11_23
A0A078BQK0	WBGene00016269	C.elegans	2023_11_23
A0A078BQK4	WBGene00016269	C.elegans	2023_11_23
A0A078BQL1	WBGene00012765	C.elegans	2023_11_23
A0A078BQL6	WBGene00009535	C.elegans	2023_11_23
A0A078BQM0	WBGene00013418	C.elegans	2023_11_23
A0A078BQM5	WBGene00255550	C.elegans	2023_11_23
A0A078BQN0	WBGene00015028	C.elegans	2023_11_23
A0A078BQN7	WBGene00001435	C.elegans	2023_11_23
A0A078BQP2	WBGene00001549	C.elegans	2023_11_23
A0A078BQP7	WBGene00013654	C.elegans	2023_11_23
A0A078BQQ1	WBGene00002175	C.elegans	2023_11_23
A0A078BS14	WBGene00003006	C.elegans	2023_11_23
A0A078BS18	WBGene00022129	C.elegans	2023_11_23
A0A078BS22	WBGene00001048	C.elegans	2023_11_23
A0A078BS27	WBGene00016143	C.elegans	2023_11_23
A0A078BS31	WBGene00013119	C.elegans	2023_11_23
A0A078BS36	WBGene00007635	C.elegans	2023_11_23
A0A078BS39	WBGene00016269	C.elegans	2023_11_23
A0A078BS43	WBGene00016269	C.elegans	2023_11_23
A0A078BS47	WBGene00016269	C.elegans	2023_11_23
A0A078BS51	WBGene00013639	C.elegans	2023_11_23
A0A078BS54	WBGene00007421	C.elegans	2023_11_23
A0A078BS59	WBGene00013530	C.elegans	2023_11_23
A0A078BS63	WBGene00002174	C.elegans	2023_11_23
A0A078BS67	WBGene00012742	C.elegans	2023_11_23
A0A078BS67	WBGene00012743	C.elegans	2023_11_23
A0A078BS72	WBGene00016562	C.elegans	2023_11_23
A0A078BS77	WBGene00015582	C.elegans	2023_11_23
A0A078BS80	WBGene00005726	C.elegans	2023_11_23
A0A078BS85	WBGene00002175	C.elegans	2023_11_23
A0A078BTI5	WBGene00022126	C.elegans	2023_11_23
A0A078BTI7	WBGene00022128	C.elegans	2023_11_23
A0A078BTJ0	WBGene00004946	C.elegans	2023_11_23
A0A078BTJ4	WBGene00016143	C.elegans	2023_11_23
A0A078BTJ7	WBGene00021125	C.elegans	2023_11_23
A0A078BTK0	WBGene00007635	C.elegans	2023_11_23
A0A078BTK3	WBGene00016269	C.elegans	2023_11_23
A0A078BTK6	WBGene00016269	C.elegans	2023_11_23
A0A078BTK9	WBGene00016269	C.elegans	2023_11_23
A0A078BTL3	WBGene00013634	C.elegans	2023_11_23
A0A078BTL4	WBGene00012766	C.elegans	2023_11_23
A0A078BTL9	WBGene00013530	C.elegans	2023_11_23
A0A078BTM3	WBGene00013419	C.elegans	2023_11_23
A0A078BTM6	WBGene00015728	C.elegans	2023_11_23
A0A078BTN1	WBGene00015028	C.elegans	2023_11_23
A0A078BTQ8	WBGene00013655	C.elegans	2023_11_23
A0A078BTR2	WBGene00013662	C.elegans	2023_11_23
A0A0B7H0Y9	WBGene00017330	C.elegans	2023_11_23
A0A0B7H2U2	WBGene00005362	C.elegans	2023_11_23
A0A0B7H3M6	WBGene00005584	C.elegans	2023_11_23
A0A0F6YQF6	WBGene00000674	C.elegans	2023_11_23
A0A0K2WN06	WBGene00014965	C.elegans	2023_11_23
A0A0K2WN07	WBGene00005631	C.elegans	2023_11_23
A0A0K2WNK1	WBGene00014965	C.elegans	2023_11_23
A0A0K2WPR7	WBGene00014914	C.elegans	2023_11_23
A0A0K3AQM0	WBGene00006407	C.elegans	2023_11_23
A0A0K3AQM5	WBGene00010623	C.elegans	2023_11_23
A0A0K3AQN0	WBGene00013682	C.elegans	2023_11_23
A0A0K3AQN5	WBGene00003996	C.elegans	2023_11_23
A0A0K3AQN9	WBGene00016735	C.elegans	2023_11_23
A0A0K3AQP4	WBGene00006407	C.elegans	2023_11_23
A0A0K3AQP8	WBGene00010623	C.elegans	2023_11_23
A0A0K3AQQ6	WBGene00010871	C.elegans	2023_11_23
A0A0K3AQR2	WBGene00020419	C.elegans	2023_11_23
A0A0K3AQR5	WBGene00020901	C.elegans	2023_11_23
A0A0K3AQS0	WBGene00195045	C.elegans	2023_11_23
A0A0K3AQS4	WBGene00013682	C.elegans	2023_11_23
A0A0K3AQS9	WBGene00002978	C.elegans	2023_11_23
A0A0K3AQT4	WBGene00002978	C.elegans	2023_11_23
A0A0K3AQT9	WBGene00003060	C.elegans	2023_11_23
A0A0K3AQU4	WBGene00001481	C.elegans	2023_11_23
A0A0K3AQU9	WBGene00006771	C.elegans	2023_11_23
A0A0K3AQV8	WBGene00003144	C.elegans	2023_11_23
A0A0K3AQW3	WBGene00015188	C.elegans	2023_11_23
A0A0K3AQW8	WBGene00001194	C.elegans	2023_11_23
A0A0K3AQX3	WBGene00001194	C.elegans	2023_11_23
A0A0K3AQX8	WBGene00001194	C.elegans	2023_11_23
A0A0K3AQY8	WBGene00016073	C.elegans	2023_11_23
A0A0K3AQZ1	WBGene00001101	C.elegans	2023_11_23
A0A0K3AQZ6	WBGene00016809	C.elegans	2023_11_23
A0A0K3AR01	WBGene00000530	C.elegans	2023_11_23
A0A0K3AR06	WBGene00000530	C.elegans	2023_11_23
A0A0K3AR10	WBGene00009180	C.elegans	2023_11_23
A0A0K3AR16	WBGene00000497	C.elegans	2023_11_23
A0A0K3AR19	WBGene00255600	C.elegans	2023_11_23
A0A0K3AR23	WBGene00302971	C.elegans	2023_11_23
A0A0K3AR25	WBGene00019425	C.elegans	2023_11_23
A0A0K3AR32	WBGene00010991	C.elegans	2023_11_23
A0A0K3AR37	WBGene00001340	C.elegans	2023_11_23
A0A0K3AR42	WBGene00001340	C.elegans	2023_11_23
A0A0K3AR48	WBGene00020150	C.elegans	2023_11_23
A0A0K3AR51	WBGene00009065	C.elegans	2023_11_23
A0A0K3AR55	WBGene00011846	C.elegans	2023_11_23
A0A0K3AR57	WBGene00010623	C.elegans	2023_11_23
A0A0K3AR60	WBGene00021545	C.elegans	2023_11_23
A0A0K3AR63	WBGene00000912	C.elegans	2023_11_23
A0A0K3AR66	WBGene00021797	C.elegans	2023_11_23
A0A0K3AR68	WBGene00006807	C.elegans	2023_11_23
A0A0K3AR72	WBGene00016735	C.elegans	2023_11_23
A0A0K3AR77	WBGene00016735	C.elegans	2023_11_23
A0A0K3AR81	WBGene00019429	C.elegans	2023_11_23
A0A0K3AR82	WBGene00255598	C.elegans	2023_11_23
A0A0K3AR87	WBGene00008348	C.elegans	2023_11_23
A0A0K3AR90	WBGene00006594	C.elegans	2023_11_23
A0A0K3AR92	WBGene00009442	C.elegans	2023_11_23
A0A0K3AR95	WBGene00000912	C.elegans	2023_11_23
A0A0K3AR97	WBGene00019167	C.elegans	2023_11_23
A0A0K3ARA0	WBGene00006379	C.elegans	2023_11_23
A0A0K3ARA3	WBGene00020106	C.elegans	2023_11_23
A0A0K3ARA6	WBGene00004154	C.elegans	2023_11_23
A0A0K3ARB1	WBGene00013682	C.elegans	2023_11_23
A0A0K3ARB4	WBGene00004161	C.elegans	2023_11_23
A0A0K3ARB5	WBGene00002978	C.elegans	2023_11_23
A0A0K3ARB9	WBGene00004161	C.elegans	2023_11_23
A0A0K3ARC0	WBGene00002978	C.elegans	2023_11_23
A0A0K3ARC4	WBGene00004161	C.elegans	2023_11_23
A0A0K3ARC6	WBGene00021547	C.elegans	2023_11_23
A0A0K3ARD0	WBGene00255594	C.elegans	2023_11_23
A0A0K3ARD1	WBGene00194737	C.elegans	2023_11_23
A0A0K3ARD5	WBGene00004049	C.elegans	2023_11_23
A0A0K3ARD8	WBGene00044401	C.elegans	2023_11_23
A0A0K3ARE1	WBGene00001596	C.elegans	2023_11_23
A0A0K3ARE2	WBGene00044401	C.elegans	2023_11_23
A0A0K3ARE8	WBGene00000898	C.elegans	2023_11_23
A0A0K3ARF3	WBGene00003559	C.elegans	2023_11_23
A0A0K3ARF6	WBGene00015409	C.elegans	2023_11_23
A0A0K3ARG1	WBGene00001194	C.elegans	2023_11_23
A0A0K3ARG5	WBGene00007093	C.elegans	2023_11_23
A0A0K3ARG6	WBGene00001194	C.elegans	2023_11_23
A0A0K3ARH0	WBGene00007820	C.elegans	2023_11_23
A0A0K3ARH1	WBGene00270322	C.elegans	2023_11_23
A0A0K3ARH5	WBGene00007820	C.elegans	2023_11_23
A0A0K3ARH7	WBGene00016020	C.elegans	2023_11_23
A0A0K3ARI1	WBGene00016074	C.elegans	2023_11_23
A0A0K3ARI2	WBGene00008194	C.elegans	2023_11_23
A0A0K3ARI6	WBGene00016805	C.elegans	2023_11_23
A0A0K3ARI7	WBGene00009156	C.elegans	2023_11_23
A0A0K3ARJ1	WBGene00017037	C.elegans	2023_11_23
A0A0K3ARJ4	WBGene00020286	C.elegans	2023_11_23
A0A0K3ARJ6	WBGene00000530	C.elegans	2023_11_23
A0A0K3ARJ9	WBGene00019546	C.elegans	2023_11_23
A0A0K3ARK1	WBGene00009180	C.elegans	2023_11_23
A0A0K3ARK4	WBGene00013802	C.elegans	2023_11_23
A0A0K3ARK6	WBGene00009575	C.elegans	2023_11_23
A0A0K3ARK9	WBGene00013805	C.elegans	2023_11_23
A0A0K3ARL4	WBGene00010197	C.elegans	2023_11_23
A0A0K3ARL5	WBGene00006405	C.elegans	2023_11_23
A0A0K3ARM0	WBGene00019279	C.elegans	2023_11_23
A0A0K3ARM3	WBGene00021281	C.elegans	2023_11_23
A0A0K3ARM6	WBGene00003009	C.elegans	2023_11_23
A0A0K3ARM8	WBGene00022242	C.elegans	2023_11_23
A0A0K3ARN3	WBGene00010508	C.elegans	2023_11_23
A0A0K3ARN9	WBGene00021740	C.elegans	2023_11_23
A0A0K3ARP1	WBGene00001340	C.elegans	2023_11_23
A0A0K3ARP5	WBGene00001340	C.elegans	2023_11_23
A0A0K3ARQ0	WBGene00001340	C.elegans	2023_11_23
A0A0K3ARQ1	WBGene00255704	C.elegans	2023_11_23
A0A0K3ARQ4	WBGene00020502	C.elegans	2023_11_23
A0A0K3ARQ7	WBGene00001177	C.elegans	2023_11_23
A0A0K3ARQ9	WBGene00020798	C.elegans	2023_11_23
A0A0K3ARR2	WBGene00001177	C.elegans	2023_11_23
A0A0K3ARR4	WBGene00021546	C.elegans	2023_11_23
A0A0K3ARR7	WBGene00001177	C.elegans	2023_11_23
A0A0K3ARR9	WBGene00006367	C.elegans	2023_11_23
A0A0K3ARS2	WBGene00003559	C.elegans	2023_11_23
A0A0K3ARS4	WBGene00001177	C.elegans	2023_11_23
A0A0K3ARS9	WBGene00015268	C.elegans	2023_11_23
A0A0K3ART0	WBGene00015260	C.elegans	2023_11_23
A0A0K3ART4	WBGene00255598	C.elegans	2023_11_23
A0A0K3ART6	WBGene00005228	C.elegans	2023_11_23
A0A0K3ART9	WBGene00006575	C.elegans	2023_11_23
A0A0K3ARU0	WBGene00005228	C.elegans	2023_11_23
A0A0K3ARU4	WBGene00044410	C.elegans	2023_11_23
A0A0K3ARU7	WBGene00006182	C.elegans	2023_11_23
A0A0K3ARU9	WBGene00019812	C.elegans	2023_11_23
A0A0K3ARV3	WBGene00016514	C.elegans	2023_11_23
A0A0K3ARV6	WBGene00020106	C.elegans	2023_11_23
A0A0K3ARW0	WBGene00016693	C.elegans	2023_11_23
A0A0K3ARW1	WBGene00004161	C.elegans	2023_11_23
A0A0K3ARW5	WBGene00004161	C.elegans	2023_11_23
A0A0K3ARW6	WBGene00017080	C.elegans	2023_11_23
A0A0K3ARX0	WBGene00004161	C.elegans	2023_11_23
A0A0K3ARX5	WBGene00012658	C.elegans	2023_11_23
A0A0K3ARX8	WBGene00017503	C.elegans	2023_11_23
A0A0K3ARY0	WBGene00001410	C.elegans	2023_11_23
A0A0K3ARY5	WBGene00044401	C.elegans	2023_11_23
A0A0K3ARY7	WBGene00008894	C.elegans	2023_11_23
A0A0K3ARZ1	WBGene00000898	C.elegans	2023_11_23
A0A0K3ARZ2	WBGene00017724	C.elegans	2023_11_23
A0A0K3ARZ7	WBGene00017962	C.elegans	2023_11_23
A0A0K3ARZ8	WBGene00255597	C.elegans	2023_11_23
A0A0K3AS00	WBGene00018013	C.elegans	2023_11_23
A0A0K3AS01	WBGene00003559	C.elegans	2023_11_23
A0A0K3AS04	WBGene00022785	C.elegans	2023_11_23
A0A0K3AS05	WBGene00018111	C.elegans	2023_11_23
A0A0K3AS08	WBGene00007820	C.elegans	2023_11_23
A0A0K3AS09	WBGene00018622	C.elegans	2023_11_23
A0A0K3AS12	WBGene00007820	C.elegans	2023_11_23
A0A0K3AS13	WBGene00018617	C.elegans	2023_11_23
A0A0K3AS16	WBGene00007820	C.elegans	2023_11_23
A0A0K3AS20	WBGene00008713	C.elegans	2023_11_23
A0A0K3AS23	WBGene00011372	C.elegans	2023_11_23
A0A0K3AS26	WBGene00003839	C.elegans	2023_11_23
A0A0K3AS30	WBGene00004403	C.elegans	2023_11_23
A0A0K3AS33	WBGene00013802	C.elegans	2023_11_23
A0A0K3AS36	WBGene00006405	C.elegans	2023_11_23
A0A0K3AS38	WBGene00255611	C.elegans	2023_11_23
A0A0K3AS42	WBGene00021152	C.elegans	2023_11_23
A0A0K3AS47	WBGene00018975	C.elegans	2023_11_23
A0A0K3AS51	WBGene00012381	C.elegans	2023_11_23
A0A0K3AS53	WBGene00010004	C.elegans	2023_11_23
A0A0K3AS56	WBGene00019092	C.elegans	2023_11_23
A0A0K3AS61	WBGene00019239	C.elegans	2023_11_23
A0A0K3AS63	WBGene00001480	C.elegans	2023_11_23
A0A0K3AS68	WBGene00001089	C.elegans	2023_11_23
A0A0K3AS71	WBGene00001177	C.elegans	2023_11_23
A0A0K3AS73	WBGene00006437	C.elegans	2023_11_23
A0A0K3AS74	WBGene00001177	C.elegans	2023_11_23
A0A0K3AS76	WBGene00019625	C.elegans	2023_11_23
A0A0K3AS80	WBGene00001177	C.elegans	2023_11_23
A0A0K3AS85	WBGene00001177	C.elegans	2023_11_23
A0A0K3AS87	WBGene00003688	C.elegans	2023_11_23
A0A0K3AS90	WBGene00001177	C.elegans	2023_11_23
A0A0K3AS93	WBGene00006419	C.elegans	2023_11_23
A0A0K3AS96	WBGene00006288	C.elegans	2023_11_23
A0A0K3AS98	WBGene00019972	C.elegans	2023_11_23
A0A0K3ASA1	WBGene00005228	C.elegans	2023_11_23
A0A0K3ASA3	WBGene00000556	C.elegans	2023_11_23
A0A0K3ASA6	WBGene00020017	C.elegans	2023_11_23
A0A0K3ASB0	WBGene00255731	C.elegans	2023_11_23
A0A0K3ASB3	WBGene00006087	C.elegans	2023_11_23
A0A0K3ASB4	WBGene00044518	C.elegans	2023_11_23
A0A0K3ASB6	WBGene00020390	C.elegans	2023_11_23
A0A0K3ASB8	WBGene00045308	C.elegans	2023_11_23
A0A0K3ASB9	WBGene00001526	C.elegans	2023_11_23
A0A0K3ASC1	WBGene00016538	C.elegans	2023_11_23
A0A0K3ASC2	WBGene00004230	C.elegans	2023_11_23
A0A0K3ASC5	WBGene00006796	C.elegans	2023_11_23
A0A0K3ASC7	WBGene00017080	C.elegans	2023_11_23
A0A0K3ASC9	WBGene00021002	C.elegans	2023_11_23
A0A0K3ASD6	WBGene00017512	C.elegans	2023_11_23
A0A0K3ASD7	WBGene00021301	C.elegans	2023_11_23
A0A0K3ASE1	WBGene00021304	C.elegans	2023_11_23
A0A0K3ASE2	WBGene00000387	C.elegans	2023_11_23
A0A0K3ASE6	WBGene00000480	C.elegans	2023_11_23
A0A0K3ASE9	WBGene00017722	C.elegans	2023_11_23
A0A0K3ASF2	WBGene00021449	C.elegans	2023_11_23
A0A0K3ASF6	WBGene00021490	C.elegans	2023_11_23
A0A0K3ASF7	WBGene00005687	C.elegans	2023_11_23
A0A0K3ASG0	WBGene00021493	C.elegans	2023_11_23
A0A0K3ASG1	WBGene00018010	C.elegans	2023_11_23
A0A0K3ASG4	WBGene00001632	C.elegans	2023_11_23
A0A0K3ASG7	WBGene00018094	C.elegans	2023_11_23
A0A0K3ASH0	WBGene00005846	C.elegans	2023_11_23
A0A0K3ASH2	WBGene00018218	C.elegans	2023_11_23
A0A0K3ASH4	WBGene00021738	C.elegans	2023_11_23
A0A0K3ASH7	WBGene00018617	C.elegans	2023_11_23
A0A0K3ASH9	WBGene00021743	C.elegans	2023_11_23
A0A0K3ASI0	WBGene00021743	C.elegans	2023_11_23
A0A0K3ASI3	WBGene00018708	C.elegans	2023_11_23
A0A0K3ASI4	WBGene00006770	C.elegans	2023_11_23
A0A0K3ASI8	WBGene00022018	C.elegans	2023_11_23
A0A0K3ASJ2	WBGene00022285	C.elegans	2023_11_23
A0A0K3ASJ8	WBGene00022286	C.elegans	2023_11_23
A0A0K3ASK2	WBGene00022644	C.elegans	2023_11_23
A0A0K3ASK8	WBGene00022805	C.elegans	2023_11_23
A0A0K3ASL2	WBGene00001325	C.elegans	2023_11_23
A0A0K3ASL6	WBGene00018976	C.elegans	2023_11_23
A0A0K3ASM1	WBGene00019239	C.elegans	2023_11_23
A0A0K3ASM2	WBGene00000393	C.elegans	2023_11_23
A0A0K3ASM7	WBGene00019241	C.elegans	2023_11_23
A0A0K3ASM8	WBGene00016006	C.elegans	2023_11_23
A0A0K3ASN1	WBGene00006665	C.elegans	2023_11_23
A0A0K3ASN4	WBGene00016006	C.elegans	2023_11_23
A0A0K3ASN8	WBGene00019388	C.elegans	2023_11_23
A0A0K3ASN9	WBGene00016006	C.elegans	2023_11_23
A0A0K3ASP1	WBGene00019557	C.elegans	2023_11_23
A0A0K3ASP4	WBGene00000367	C.elegans	2023_11_23
A0A0K3ASR1	WBGene00003688	C.elegans	2023_11_23
A0A0K3ASR2	WBGene00010199	C.elegans	2023_11_23
A0A0K3ASR6	WBGene00006419	C.elegans	2023_11_23
A0A0K3ASS4	WBGene00001184	C.elegans	2023_11_23
A0A0K3ASS5	WBGene00019971	C.elegans	2023_11_23
A0A0K3AST2	WBGene00195183	C.elegans	2023_11_23
A0A0K3AST3	WBGene00019975	C.elegans	2023_11_23
A0A0K3AST7	WBGene00004925	C.elegans	2023_11_23
A0A0K3AST9	WBGene00011462	C.elegans	2023_11_23
A0A0K3ASU2	WBGene00020060	C.elegans	2023_11_23
A0A0K3ASU6	WBGene00020279	C.elegans	2023_11_23
A0A0K3ASU7	WBGene00004285	C.elegans	2023_11_23
A0A0K3ASV1	WBGene00003232	C.elegans	2023_11_23
A0A0K3ASV3	WBGene00020396	C.elegans	2023_11_23
A0A0K3ASV9	WBGene00020390	C.elegans	2023_11_23
A0A0K3ASW2	WBGene00001526	C.elegans	2023_11_23
A0A0K3ASW7	WBGene00020663	C.elegans	2023_11_23
A0A0K3ASX2	WBGene00020952	C.elegans	2023_11_23
A0A0K3ASX8	WBGene00000838	C.elegans	2023_11_23
A0A0K3ASY3	WBGene00021301	C.elegans	2023_11_23
A0A0K3ASY8	WBGene00021304	C.elegans	2023_11_23
A0A0K3ASZ5	WBGene00021309	C.elegans	2023_11_23
A0A0K3AT01	WBGene00012698	C.elegans	2023_11_23
A0A0K3AT05	WBGene00021487	C.elegans	2023_11_23
A0A0K3AT08	WBGene00021490	C.elegans	2023_11_23
A0A0K3AT14	WBGene00021600	C.elegans	2023_11_23
A0A0K3AT19	WBGene00005847	C.elegans	2023_11_23
A0A0K3AT22	WBGene00021735	C.elegans	2023_11_23
A0A0K3AT27	WBGene00021740	C.elegans	2023_11_23
A0A0K3AT32	WBGene00021743	C.elegans	2023_11_23
A0A0K3AT36	WBGene00006770	C.elegans	2023_11_23
A0A0K3AT40	WBGene00005024	C.elegans	2023_11_23
A0A0K3AT43	WBGene00022284	C.elegans	2023_11_23
A0A0K3AT49	WBGene00022286	C.elegans	2023_11_23
A0A0K3AT53	WBGene00022550	C.elegans	2023_11_23
A0A0K3AT59	WBGene00005848	C.elegans	2023_11_23
A0A0K3AT61	WBGene00006412	C.elegans	2023_11_23
A0A0K3AT65	WBGene00009935	C.elegans	2023_11_23
A0A0K3AT74	WBGene00016006	C.elegans	2023_11_23
A0A0K3AT80	WBGene00016006	C.elegans	2023_11_23
A0A0K3AT86	WBGene00016006	C.elegans	2023_11_23
A0A0K3AT91	WBGene00006412	C.elegans	2023_11_23
A0A0K3AT95	WBGene00255607	C.elegans	2023_11_23
A0A0K3ATA5	WBGene00009935	C.elegans	2023_11_23
A0A0K3ATB0	WBGene00001184	C.elegans	2023_11_23
A0A0K3ATB5	WBGene00001184	C.elegans	2023_11_23
A0A0K3ATC0	WBGene00006541	C.elegans	2023_11_23
A0A0K3ATC5	WBGene00000051	C.elegans	2023_11_23
A0A0K3ATD0	WBGene00004145	C.elegans	2023_11_23
A0A0K3ATD5	WBGene00011564	C.elegans	2023_11_23
A0A0K3ATD8	WBGene00021528	C.elegans	2023_11_23
A0A0K3ATK8	WBGene00006407	C.elegans	2023_11_23
A0A0K3ATL3	WBGene00010623	C.elegans	2023_11_23
A0A0K3ATL6	WBGene00013682	C.elegans	2023_11_23
A0A0K3ATM0	WBGene00006807	C.elegans	2023_11_23
A0A0K3ATM4	WBGene00016735	C.elegans	2023_11_23
A0A0K3ATM7	WBGene00016735	C.elegans	2023_11_23
A0A0K3ATN5	WBGene00019429	C.elegans	2023_11_23
A0A0K3ATN9	WBGene00006594	C.elegans	2023_11_23
A0A0K3ATP5	WBGene00000912	C.elegans	2023_11_23
A0A0K3ATQ5	WBGene00021038	C.elegans	2023_11_23
A0A0K3ATR0	WBGene00013682	C.elegans	2023_11_23
A0A0K3ATR6	WBGene00002978	C.elegans	2023_11_23
A0A0K3ATS1	WBGene00002978	C.elegans	2023_11_23
A0A0K3ATS5	WBGene00003060	C.elegans	2023_11_23
A0A0K3ATT1	WBGene00001481	C.elegans	2023_11_23
A0A0K3ATT6	WBGene00006771	C.elegans	2023_11_23
A0A0K3ATT8	WBGene00017038	C.elegans	2023_11_23
A0A0K3ATU3	WBGene00012178	C.elegans	2023_11_23
A0A0K3ATU6	WBGene00044640	C.elegans	2023_11_23
A0A0K3ATV0	WBGene00001194	C.elegans	2023_11_23
A0A0K3ATV3	WBGene00001194	C.elegans	2023_11_23
A0A0K3ATV6	WBGene00001194	C.elegans	2023_11_23
A0A0K3ATW3	WBGene00016022	C.elegans	2023_11_23
A0A0K3ATW7	WBGene00016174	C.elegans	2023_11_23
A0A0K3ATX0	WBGene00016809	C.elegans	2023_11_23
A0A0K3ATX5	WBGene00000530	C.elegans	2023_11_23
A0A0K3ATY0	WBGene00000530	C.elegans	2023_11_23
A0A0K3ATY3	WBGene00009180	C.elegans	2023_11_23
A0A0K3ATZ5	WBGene00003822	C.elegans	2023_11_23
A0A0K3ATZ8	WBGene00019280	C.elegans	2023_11_23
A0A0K3AU13	WBGene00001340	C.elegans	2023_11_23
A0A0K3AU17	WBGene00001340	C.elegans	2023_11_23
A0A0K3AU20	WBGene00020149	C.elegans	2023_11_23
A0A0K3AU23	WBGene00020502	C.elegans	2023_11_23
A0A0K3AU27	WBGene00012178	C.elegans	2023_11_23
A0A0K3AU33	WBGene00022868	C.elegans	2023_11_23
A0A0K3AU39	WBGene00255598	C.elegans	2023_11_23
A0A0K3AU43	WBGene00008348	C.elegans	2023_11_23
A0A0K3AU45	WBGene00009442	C.elegans	2023_11_23
A0A0K3AU49	WBGene00019167	C.elegans	2023_11_23
A0A0K3AU50	WBGene00003233	C.elegans	2023_11_23
A0A0K3AU53	WBGene00020053	C.elegans	2023_11_23
A0A0K3AU54	WBGene00010768	C.elegans	2023_11_23
A0A0K3AU58	WBGene00003225	C.elegans	2023_11_23
A0A0K3AU60	WBGene00255714	C.elegans	2023_11_23
A0A0K3AU63	WBGene00004161	C.elegans	2023_11_23
A0A0K3AU66	WBGene00003996	C.elegans	2023_11_23
A0A0K3AU69	WBGene00004161	C.elegans	2023_11_23
A0A0K3AU72	WBGene00016735	C.elegans	2023_11_23
A0A0K3AU76	WBGene00004161	C.elegans	2023_11_23
A0A0K3AU77	WBGene00019079	C.elegans	2023_11_23
A0A0K3AU87	WBGene00010623	C.elegans	2023_11_23
A0A0K3AU90	WBGene00021909	C.elegans	2023_11_23
A0A0K3AU93	WBGene00010871	C.elegans	2023_11_23
A0A0K3AU96	WBGene00044401	C.elegans	2023_11_23
A0A0K3AU99	WBGene00255605	C.elegans	2023_11_23
A0A0K3AUA1	WBGene00000898	C.elegans	2023_11_23
A0A0K3AUA4	WBGene00044988	C.elegans	2023_11_23
A0A0K3AUA6	WBGene00003559	C.elegans	2023_11_23
A0A0K3AUA9	WBGene00021127	C.elegans	2023_11_23
A0A0K3AUB2	WBGene00044588	C.elegans	2023_11_23
A0A0K3AUB5	WBGene00013682	C.elegans	2023_11_23
A0A0K3AUB7	WBGene00022785	C.elegans	2023_11_23
A0A0K3AUC0	WBGene00002978	C.elegans	2023_11_23
A0A0K3AUC2	WBGene00002978	C.elegans	2023_11_23
A0A0K3AUC6	WBGene00003060	C.elegans	2023_11_23
A0A0K3AUC7	WBGene00007820	C.elegans	2023_11_23
A0A0K3AUD0	WBGene00007820	C.elegans	2023_11_23
A0A0K3AUD2	WBGene00016378	C.elegans	2023_11_23
A0A0K3AUD3	WBGene00004049	C.elegans	2023_11_23
A0A0K3AUD7	WBGene00008708	C.elegans	2023_11_23
A0A0K3AUD9	WBGene00006771	C.elegans	2023_11_23
A0A0K3AUE4	WBGene00004751	C.elegans	2023_11_23
A0A0K3AUE7	WBGene00003144	C.elegans	2023_11_23
A0A0K3AUF0	WBGene00011372	C.elegans	2023_11_23
A0A0K3AUF2	WBGene00015188	C.elegans	2023_11_23
A0A0K3AUF6	WBGene00019546	C.elegans	2023_11_23
A0A0K3AUF9	WBGene00013802	C.elegans	2023_11_23
A0A0K3AUG2	WBGene00001194	C.elegans	2023_11_23
A0A0K3AUG5	WBGene00013803	C.elegans	2023_11_23
A0A0K3AUG7	WBGene00001194	C.elegans	2023_11_23
A0A0K3AUH0	WBGene00006405	C.elegans	2023_11_23
A0A0K3AUH3	WBGene00001194	C.elegans	2023_11_23
A0A0K3AUH4	WBGene00013789	C.elegans	2023_11_23
A0A0K3AUI1	WBGene00021152	C.elegans	2023_11_23
A0A0K3AUI3	WBGene00016073	C.elegans	2023_11_23
A0A0K3AUI7	WBGene00018975	C.elegans	2023_11_23
A0A0K3AUI8	WBGene00001101	C.elegans	2023_11_23
A0A0K3AUJ3	WBGene00012381	C.elegans	2023_11_23
A0A0K3AUJ4	WBGene00016811	C.elegans	2023_11_23
A0A0K3AUJ7	WBGene00000530	C.elegans	2023_11_23
A0A0K3AUJ9	WBGene00006434	C.elegans	2023_11_23
A0A0K3AUK6	WBGene00000907	C.elegans	2023_11_23
A0A0K3AUK7	WBGene00009180	C.elegans	2023_11_23
A0A0K3AUL0	WBGene00018585	C.elegans	2023_11_23
A0A0K3AUL1	WBGene00018839	C.elegans	2023_11_23
A0A0K3AUL3	WBGene00001177	C.elegans	2023_11_23
A0A0K3AUL7	WBGene00001177	C.elegans	2023_11_23
A0A0K3AUL9	WBGene00019284	C.elegans	2023_11_23
A0A0K3AUM3	WBGene00001177	C.elegans	2023_11_23
A0A0K3AUM4	WBGene00003009	C.elegans	2023_11_23
A0A0K3AUN1	WBGene00001177	C.elegans	2023_11_23
A0A0K3AUN6	WBGene00015153	C.elegans	2023_11_23
A0A0K3AUP0	WBGene00001340	C.elegans	2023_11_23
A0A0K3AUP2	WBGene00005228	C.elegans	2023_11_23
A0A0K3AUP5	WBGene00001340	C.elegans	2023_11_23
A0A0K3AUP8	WBGene00005228	C.elegans	2023_11_23
A0A0K3AUQ1	WBGene00001340	C.elegans	2023_11_23
A0A0K3AUQ4	WBGene00005516	C.elegans	2023_11_23
A0A0K3AUQ6	WBGene00044641	C.elegans	2023_11_23
A0A0K3AUR0	WBGene00045308	C.elegans	2023_11_23
A0A0K3AUR1	WBGene00011846	C.elegans	2023_11_23
A0A0K3AUR3	WBGene00016539	C.elegans	2023_11_23
A0A0K3AUR6	WBGene00021545	C.elegans	2023_11_23
A0A0K3AUS0	WBGene00017080	C.elegans	2023_11_23
A0A0K3AUS1	WBGene00021797	C.elegans	2023_11_23
A0A0K3AUS7	WBGene00021344	C.elegans	2023_11_23
A0A0K3AUS9	WBGene00017512	C.elegans	2023_11_23
A0A0K3AUT2	WBGene00006943	C.elegans	2023_11_23
A0A0K3AUT5	WBGene00008894	C.elegans	2023_11_23
A0A0K3AUT7	WBGene00255598	C.elegans	2023_11_23
A0A0K3AUU0	WBGene00017723	C.elegans	2023_11_23
A0A0K3AUU6	WBGene00005688	C.elegans	2023_11_23
A0A0K3AUU9	WBGene00009442	C.elegans	2023_11_23
A0A0K3AUV1	WBGene00018010	C.elegans	2023_11_23
A0A0K3AUV4	WBGene00004787	C.elegans	2023_11_23
A0A0K3AUV6	WBGene00268194	C.elegans	2023_11_23
A0A0K3AUV8	WBGene00020106	C.elegans	2023_11_23
A0A0K3AUW1	WBGene00018261	C.elegans	2023_11_23
A0A0K3AUW2	WBGene00020821	C.elegans	2023_11_23
A0A0K3AUW5	WBGene00018617	C.elegans	2023_11_23
A0A0K3AUW7	WBGene00004161	C.elegans	2023_11_23
A0A0K3AUX0	WBGene00004161	C.elegans	2023_11_23
A0A0K3AUX4	WBGene00004161	C.elegans	2023_11_23
A0A0K3AUX6	WBGene00194737	C.elegans	2023_11_23
A0A0K3AUX9	WBGene00044401	C.elegans	2023_11_23
A0A0K3AUY1	WBGene00000898	C.elegans	2023_11_23
A0A0K3AUY3	WBGene00018757	C.elegans	2023_11_23
A0A0K3AUY4	WBGene00013442	C.elegans	2023_11_23
A0A0K3AUY5	WBGene00268196	C.elegans	2023_11_23
A0A0K3AUY6	WBGene00003559	C.elegans	2023_11_23
A0A0K3AUY7	WBGene00019239	C.elegans	2023_11_23
A0A0K3AUZ1	WBGene00019241	C.elegans	2023_11_23
A0A0K3AUZ7	WBGene00006437	C.elegans	2023_11_23
A0A0K3AUZ8	WBGene00255702	C.elegans	2023_11_23
A0A0K3AV02	WBGene00007820	C.elegans	2023_11_23
A0A0K3AV03	WBGene00019558	C.elegans	2023_11_23
A0A0K3AV08	WBGene00003374	C.elegans	2023_11_23
A0A0K3AV10	WBGene00007820	C.elegans	2023_11_23
A0A0K3AV12	WBGene00003688	C.elegans	2023_11_23
A0A0K3AV17	WBGene00006419	C.elegans	2023_11_23
A0A0K3AV18	WBGene00016877	C.elegans	2023_11_23
A0A0K3AV21	WBGene00018646	C.elegans	2023_11_23
A0A0K3AV28	WBGene00019971	C.elegans	2023_11_23
A0A0K3AV29	WBGene00020286	C.elegans	2023_11_23
A0A0K3AV31	WBGene00019980	C.elegans	2023_11_23
A0A0K3AV34	WBGene00004402	C.elegans	2023_11_23
A0A0K3AV38	WBGene00004925	C.elegans	2023_11_23
A0A0K3AV42	WBGene00003721	C.elegans	2023_11_23
A0A0K3AV43	WBGene00013802	C.elegans	2023_11_23
A0A0K3AV45	WBGene00020279	C.elegans	2023_11_23
A0A0K3AV48	WBGene00013809	C.elegans	2023_11_23
A0A0K3AV49	WBGene00020389	C.elegans	2023_11_23
A0A0K3AV52	WBGene00013812	C.elegans	2023_11_23
A0A0K3AV53	WBGene00020393	C.elegans	2023_11_23
A0A0K3AV55	WBGene00004230	C.elegans	2023_11_23
A0A0K3AV56	WBGene00021152	C.elegans	2023_11_23
A0A0K3AV58	WBGene00020705	C.elegans	2023_11_23
A0A0K3AV61	WBGene00015153	C.elegans	2023_11_23
A0A0K3AV63	WBGene00020999	C.elegans	2023_11_23
A0A0K3AV67	WBGene00010508	C.elegans	2023_11_23
A0A0K3AV71	WBGene00021740	C.elegans	2023_11_23
A0A0K3AV78	WBGene00015152	C.elegans	2023_11_23
A0A0K3AV81	WBGene00000838	C.elegans	2023_11_23
A0A0K3AV83	WBGene00001177	C.elegans	2023_11_23
A0A0K3AV85	WBGene00021301	C.elegans	2023_11_23
A0A0K3AV89	WBGene00021304	C.elegans	2023_11_23
A0A0K3AV92	WBGene00001177	C.elegans	2023_11_23
A0A0K3AV95	WBGene00021309	C.elegans	2023_11_23
A0A0K3AV97	WBGene00001177	C.elegans	2023_11_23
A0A0K3AV98	WBGene00012698	C.elegans	2023_11_23
A0A0K3AVA4	WBGene00021488	C.elegans	2023_11_23
A0A0K3AVA5	WBGene00001177	C.elegans	2023_11_23
A0A0K3AVA9	WBGene00003676	C.elegans	2023_11_23
A0A0K3AVB0	WBGene00015260	C.elegans	2023_11_23
A0A0K3AVB2	WBGene00021601	C.elegans	2023_11_23
A0A0K3AVB7	WBGene00005847	C.elegans	2023_11_23
A0A0K3AVB8	WBGene00005228	C.elegans	2023_11_23
A0A0K3AVC2	WBGene00021735	C.elegans	2023_11_23
A0A0K3AVC3	WBGene00206359	C.elegans	2023_11_23
A0A0K3AVC7	WBGene00021741	C.elegans	2023_11_23
A0A0K3AVD0	WBGene00015756	C.elegans	2023_11_23
A0A0K3AVD4	WBGene00021743	C.elegans	2023_11_23
A0A0K3AVD6	WBGene00016538	C.elegans	2023_11_23
A0A0K3AVD7	WBGene00006770	C.elegans	2023_11_23
A0A0K3AVE2	WBGene00021749	C.elegans	2023_11_23
A0A0K3AVE3	WBGene00016693	C.elegans	2023_11_23
A0A0K3AVE6	WBGene00022284	C.elegans	2023_11_23
A0A0K3AVE8	WBGene00017080	C.elegans	2023_11_23
A0A0K3AVE9	WBGene00022286	C.elegans	2023_11_23
A0A0K3AVF2	WBGene00022644	C.elegans	2023_11_23
A0A0K3AVF4	WBGene00001171	C.elegans	2023_11_23
A0A0K3AVF6	WBGene00022805	C.elegans	2023_11_23
A0A0K3AVF8	WBGene00017508	C.elegans	2023_11_23
A0A0K3AVG1	WBGene00006412	C.elegans	2023_11_23
A0A0K3AVG3	WBGene00268198	C.elegans	2023_11_23
A0A0K3AVG4	WBGene00009935	C.elegans	2023_11_23
A0A0K3AVG7	WBGene00017724	C.elegans	2023_11_23
A0A0K3AVH4	WBGene00017962	C.elegans	2023_11_23
A0A0K3AVH5	WBGene00016006	C.elegans	2023_11_23
A0A0K3AVH8	WBGene00016006	C.elegans	2023_11_23
A0A0K3AVI2	WBGene00018092	C.elegans	2023_11_23
A0A0K3AVI4	WBGene00016006	C.elegans	2023_11_23
A0A0K3AVI8	WBGene00018111	C.elegans	2023_11_23
A0A0K3AVJ4	WBGene00018623	C.elegans	2023_11_23
A0A0K3AVJ9	WBGene00009908	C.elegans	2023_11_23
A0A0K3AVK6	WBGene00006412	C.elegans	2023_11_23
A0A0K3AVL7	WBGene00000004	C.elegans	2023_11_23
A0A0K3AVM0	WBGene00001184	C.elegans	2023_11_23
A0A0K3AVM5	WBGene00010004	C.elegans	2023_11_23
A0A0K3AVN2	WBGene00019092	C.elegans	2023_11_23
A0A0K3AVN5	WBGene00195183	C.elegans	2023_11_23
A0A0K3AVN7	WBGene00019241	C.elegans	2023_11_23
A0A0K3AVN9	WBGene00004145	C.elegans	2023_11_23
A0A0K3AVP2	WBGene00019242	C.elegans	2023_11_23
A0A0K3AVP5	WBGene00011821	C.elegans	2023_11_23
A0A0K3AVP7	WBGene00005845	C.elegans	2023_11_23
A0A0K3AVQ9	WBGene00006437	C.elegans	2023_11_23
A0A0K3AVR5	WBGene00019625	C.elegans	2023_11_23
A0A0K3AVR9	WBGene00005257	C.elegans	2023_11_23
A0A0K3AVS5	WBGene00019744	C.elegans	2023_11_23
A0A0K3AVS8	WBGene00019816	C.elegans	2023_11_23
A0A0K3AVT4	WBGene00019972	C.elegans	2023_11_23
A0A0K3AVT8	WBGene00255729	C.elegans	2023_11_23
A0A0K3AVU3	WBGene00020058	C.elegans	2023_11_23
A0A0K3AVU8	WBGene00255732	C.elegans	2023_11_23
A0A0K3AVV4	WBGene00020340	C.elegans	2023_11_23
A0A0K3AVV8	WBGene00020390	C.elegans	2023_11_23
A0A0K3AVW5	WBGene00001526	C.elegans	2023_11_23
A0A0K3AVX0	WBGene00000552	C.elegans	2023_11_23
A0A0K3AVX4	WBGene00020909	C.elegans	2023_11_23
A0A0K3AVX9	WBGene00021072	C.elegans	2023_11_23
A0A0K3AVZ0	WBGene00021302	C.elegans	2023_11_23
A0A0K3AVZ6	WBGene00021304	C.elegans	2023_11_23
A0A0K3AW00	WBGene00000480	C.elegans	2023_11_23
A0A0K3AW06	WBGene00021449	C.elegans	2023_11_23
A0A0K3AW13	WBGene00021490	C.elegans	2023_11_23
A0A0K3AW18	WBGene00005603	C.elegans	2023_11_23
A0A0K3AW23	WBGene00001632	C.elegans	2023_11_23
A0A0K3AW28	WBGene00021610	C.elegans	2023_11_23
A0A0K3AW32	WBGene00021738	C.elegans	2023_11_23
A0A0K3AW37	WBGene00021743	C.elegans	2023_11_23
A0A0K3AW41	WBGene00006770	C.elegans	2023_11_23
A0A0K3AW48	WBGene00021748	C.elegans	2023_11_23
A0A0K3AW52	WBGene00022018	C.elegans	2023_11_23
A0A0K3AW57	WBGene00022286	C.elegans	2023_11_23
A0A0K3AW63	WBGene00001258	C.elegans	2023_11_23
A0A0K3AW74	WBGene00022807	C.elegans	2023_11_23
A0A0K3AW79	WBGene00001325	C.elegans	2023_11_23
A0A0K3AW92	WBGene00015926	C.elegans	2023_11_23
A0A0K3AW96	WBGene00016006	C.elegans	2023_11_23
A0A0K3AWA2	WBGene00016006	C.elegans	2023_11_23
A0A0K3AWA7	WBGene00007811	C.elegans	2023_11_23
A0A0K3AWB0	WBGene00008602	C.elegans	2023_11_23
A0A0K3AWB5	WBGene00044304	C.elegans	2023_11_23
A0A0K3AWB8	WBGene00010199	C.elegans	2023_11_23
A0A0K3AWD3	WBGene00010724	C.elegans	2023_11_23
A0A0K3AWF7	WBGene00003233	C.elegans	2023_11_23
A0A0K3AWG2	WBGene00011462	C.elegans	2023_11_23
A0A0K3AWG6	WBGene00000912	C.elegans	2023_11_23
A0A0K3AWH0	WBGene00022419	C.elegans	2023_11_23
A0A0K3AWH2	WBGene00006807	C.elegans	2023_11_23
A0A0K3AWH7	WBGene00003232	C.elegans	2023_11_23
A0A0K3AWK1	WBGene00003996	C.elegans	2023_11_23
A0A0K3AWK6	WBGene00016735	C.elegans	2023_11_23
A0A0K3AWL6	WBGene00006594	C.elegans	2023_11_23
A0A0K3AWM1	WBGene00010871	C.elegans	2023_11_23
A0A0K3AWM6	WBGene00003397	C.elegans	2023_11_23
A0A0K3AWM9	WBGene00004154	C.elegans	2023_11_23
A0A0K3AWN2	WBGene00021127	C.elegans	2023_11_23
A0A0K3AWN6	WBGene00013682	C.elegans	2023_11_23
A0A0K3AWP0	WBGene00002978	C.elegans	2023_11_23
A0A0K3AWP2	WBGene00021547	C.elegans	2023_11_23
A0A0K3AWP8	WBGene00003060	C.elegans	2023_11_23
A0A0K3AWQ2	WBGene00004049	C.elegans	2023_11_23
A0A0K3AWQ7	WBGene00001596	C.elegans	2023_11_23
A0A0K3AWR5	WBGene00007063	C.elegans	2023_11_23
A0A0K3AWR8	WBGene00015405	C.elegans	2023_11_23
A0A0K3AWS4	WBGene00001194	C.elegans	2023_11_23
A0A0K3AWS8	WBGene00001194	C.elegans	2023_11_23
A0A0K3AWT1	WBGene00001194	C.elegans	2023_11_23
A0A0K3AWU0	WBGene00016074	C.elegans	2023_11_23
A0A0K3AWU4	WBGene00001101	C.elegans	2023_11_23
A0A0K3AWU9	WBGene00000778	C.elegans	2023_11_23
A0A0K3AWV4	WBGene00000530	C.elegans	2023_11_23
A0A0K3AWW5	WBGene00009180	C.elegans	2023_11_23
A0A0K3AWX6	WBGene00018839	C.elegans	2023_11_23
A0A0K3AWY0	WBGene00001391	C.elegans	2023_11_23
A0A0K3AWY7	WBGene00003009	C.elegans	2023_11_23
A0A0K3AX05	WBGene00001340	C.elegans	2023_11_23
A0A0K3AX10	WBGene00001340	C.elegans	2023_11_23
A0A0K3AX15	WBGene00001340	C.elegans	2023_11_23
A0A0K3AX20	WBGene00020207	C.elegans	2023_11_23
A0A0K3AX26	WBGene00020798	C.elegans	2023_11_23
A0A0K3AX31	WBGene00021545	C.elegans	2023_11_23
A0A0K3AX35	WBGene00002299	C.elegans	2023_11_23
A0A0K3AX41	WBGene00003559	C.elegans	2023_11_23
A0A0K3AX46	WBGene00015268	C.elegans	2023_11_23
A0A0K3AX50	WBGene00255598	C.elegans	2023_11_23
A0A0K3AX54	WBGene00006575	C.elegans	2023_11_23
A0A0K3AX60	WBGene00044410	C.elegans	2023_11_23
A0A0K3AX65	WBGene00019812	C.elegans	2023_11_23
A0A0K3AX69	WBGene00020106	C.elegans	2023_11_23
A0A0K3AX73	WBGene00004161	C.elegans	2023_11_23
A0A0K3AX79	WBGene00004161	C.elegans	2023_11_23
A0A0K3AX82	WBGene00004161	C.elegans	2023_11_23
A0A0K3AX87	WBGene00021344	C.elegans	2023_11_23
A0A0K3AX91	WBGene00050917	C.elegans	2023_11_23
A0A0K3AX96	WBGene00044401	C.elegans	2023_11_23
A0A0K3AXA0	WBGene00000898	C.elegans	2023_11_23
A0A0K3AXA5	WBGene00013442	C.elegans	2023_11_23
A0A0K3AXB1	WBGene00003559	C.elegans	2023_11_23
A0A0K3AXB5	WBGene00044677	C.elegans	2023_11_23
A0A0K3AXC2	WBGene00007820	C.elegans	2023_11_23
A0A0K3AXC6	WBGene00007820	C.elegans	2023_11_23
A0A0K3AXD0	WBGene00016877	C.elegans	2023_11_23
A0A0K3AXD3	WBGene00011372	C.elegans	2023_11_23
A0A0K3AXE4	WBGene00004403	C.elegans	2023_11_23
A0A0K3AXF0	WBGene00013802	C.elegans	2023_11_23
A0A0K3AXF6	WBGene00006698	C.elegans	2023_11_23
A0A0K3AXF9	WBGene00013814	C.elegans	2023_11_23
A0A0K3AXG3	WBGene00021152	C.elegans	2023_11_23
A0A0K3AXG6	WBGene00001851	C.elegans	2023_11_23
A0A0K3AXG8	WBGene00005652	C.elegans	2023_11_23
A0A0K3AXH1	WBGene00044689	C.elegans	2023_11_23
A0A0K3AXH8	WBGene00001177	C.elegans	2023_11_23
A0A0K3AXI3	WBGene00001177	C.elegans	2023_11_23
A0A0K3AXJ0	WBGene00001177	C.elegans	2023_11_23
A0A0K3AXJ6	WBGene00001177	C.elegans	2023_11_23
A0A0K3AXK2	WBGene00001177	C.elegans	2023_11_23
A0A0K3AXK7	WBGene00015260	C.elegans	2023_11_23
A0A0K3AXL3	WBGene00005228	C.elegans	2023_11_23
A0A0K3AXL9	WBGene00206359	C.elegans	2023_11_23
A0A0K3AXM4	WBGene00015759	C.elegans	2023_11_23
A0A0K3AXN1	WBGene00016538	C.elegans	2023_11_23
A0A0K3AXN7	WBGene00268199	C.elegans	2023_11_23
A0A0K3AXP2	WBGene00017080	C.elegans	2023_11_23
A0A0K3AXP8	WBGene00017512	C.elegans	2023_11_23
A0A0K3AXQ4	WBGene00000387	C.elegans	2023_11_23
A0A0K3AXR0	WBGene00017722	C.elegans	2023_11_23
A0A0K3AXR8	WBGene00017960	C.elegans	2023_11_23
A0A0K3AXS1	WBGene00017957	C.elegans	2023_11_23
A0A0K3AXS7	WBGene00018094	C.elegans	2023_11_23
A0A0K3AXT1	WBGene00018112	C.elegans	2023_11_23
A0A0K3AXT4	WBGene00018617	C.elegans	2023_11_23
A0A0K3AXT9	WBGene00018708	C.elegans	2023_11_23
A0A0K3AXY1	WBGene00018976	C.elegans	2023_11_23
A0A0K3AXY5	WBGene00019239	C.elegans	2023_11_23
A0A0K3AXZ0	WBGene00019241	C.elegans	2023_11_23
A0A0K3AXZ4	WBGene00006665	C.elegans	2023_11_23
A0A0K3AXZ8	WBGene00019387	C.elegans	2023_11_23
A0A0K3AY02	WBGene00006437	C.elegans	2023_11_23
A0A0K3AY13	WBGene00019742	C.elegans	2023_11_23
A0A0K3AY18	WBGene00019744	C.elegans	2023_11_23
A0A0K3AY23	WBGene00019971	C.elegans	2023_11_23
A0A0K3AY27	WBGene00019972	C.elegans	2023_11_23
A0A0K3AY30	WBGene00004925	C.elegans	2023_11_23
A0A0K3AY35	WBGene00020058	C.elegans	2023_11_23
A0A0K3AY40	WBGene00255733	C.elegans	2023_11_23
A0A0K3AY44	WBGene00020340	C.elegans	2023_11_23
A0A0K3AY51	WBGene00020390	C.elegans	2023_11_23
A0A0K3AY55	WBGene00001526	C.elegans	2023_11_23
A0A0K3AY59	WBGene00020663	C.elegans	2023_11_23
A0A0K3AY66	WBGene00020952	C.elegans	2023_11_23
A0A0K3AY70	WBGene00000838	C.elegans	2023_11_23
A0A0K3AY75	WBGene00021301	C.elegans	2023_11_23
A0A0K3AY80	WBGene00021304	C.elegans	2023_11_23
A0A0K3AY85	WBGene00021305	C.elegans	2023_11_23
A0A0K3AY91	WBGene00012698	C.elegans	2023_11_23
A0A0K3AY95	WBGene00268197	C.elegans	2023_11_23
A0A0K3AYA0	WBGene00021490	C.elegans	2023_11_23
A0A0K3AYA6	WBGene00021600	C.elegans	2023_11_23
A0A0K3AYB0	WBGene00021602	C.elegans	2023_11_23
A0A0K3AYB6	WBGene00005896	C.elegans	2023_11_23
A0A0K3AYC1	WBGene00195169	C.elegans	2023_11_23
A0A0K3AYC5	WBGene00021743	C.elegans	2023_11_23
A0A0K3AYC9	WBGene00006770	C.elegans	2023_11_23
A0A0K3AYD4	WBGene00005024	C.elegans	2023_11_23
A0A0K3AYD9	WBGene00006084	C.elegans	2023_11_23
A0A0K3AYE4	WBGene00022286	C.elegans	2023_11_23
A0A0K3AYE8	WBGene00022547	C.elegans	2023_11_23
A0A0K3AYF5	WBGene00007635	C.elegans	2023_11_23
A0A0K3AYG0	WBGene00044304	C.elegans	2023_11_23
A0A0K3AYH3	WBGene00015926	C.elegans	2023_11_23
A0A0K3AYH6	WBGene00016006	C.elegans	2023_11_23
A0A0K3AYI1	WBGene00016006	C.elegans	2023_11_23
A0A0K3AYI6	WBGene00003239	C.elegans	2023_11_23
A0A0K3AYJ1	WBGene00017691	C.elegans	2023_11_23
A0A0K3AYJ8	WBGene00044304	C.elegans	2023_11_23
A0A0K3AYK2	WBGene00001184	C.elegans	2023_11_23
A0A0K3AYL0	WBGene00001184	C.elegans	2023_11_23
A0A0K3AYL4	WBGene00010724	C.elegans	2023_11_23
A0A0K3AYL9	WBGene00004145	C.elegans	2023_11_23
A0A0K3AYM2	WBGene00011564	C.elegans	2023_11_23
A0A0K3AYM9	WBGene00022419	C.elegans	2023_11_23
A0A0M6VD42	WBGene00005882	C.elegans	2023_11_23
A0A0M6VD87	WBGene00023067	C.elegans	2023_11_23
A0A0M6VD87	WBGene00023068	C.elegans	2023_11_23
A0A0M6VDE6	WBGene00005306	C.elegans	2023_11_23
A0A0M7RDQ2	WBGene00005558	C.elegans	2023_11_23
A0A0M7RDQ3	WBGene00020835	C.elegans	2023_11_23
A0A0M7RDR8	WBGene00015273	C.elegans	2023_11_23
A0A0M7RDS8	WBGene00005261	C.elegans	2023_11_23
A0A0M7RDT1	WBGene00017497	C.elegans	2023_11_23
A0A0M7RDT5	WBGene00018140	C.elegans	2023_11_23
A0A0M7RDU0	WBGene00000056	C.elegans	2023_11_23
A0A0M7RDV0	WBGene00018920	C.elegans	2023_11_23
A0A0M7RDV0	WBGene00021226	C.elegans	2023_11_23
A0A0M7RDV1	WBGene00077758	C.elegans	2023_11_23
A0A0M7RDV8	WBGene00020955	C.elegans	2023_11_23
A0A0M7RDV9	WBGene00020961	C.elegans	2023_11_23
A0A0M7RDW0	WBGene00020205	C.elegans	2023_11_23
A0A0M7RDW4	WBGene00015271	C.elegans	2023_11_23
A0A0M7RDW4	WBGene00021219	C.elegans	2023_11_23
A0A0M7RDW6	WBGene00021222	C.elegans	2023_11_23
A0A0M7RDW8	WBGene00021131	C.elegans	2023_11_23
A0A0M7RDX3	WBGene00015272	C.elegans	2023_11_23
A0A0M7RDX3	WBGene00021220	C.elegans	2023_11_23
A0A0M7RDX7	WBGene00001758	C.elegans	2023_11_23
A0A0M7RDY3	WBGene00044087	C.elegans	2023_11_23
A0A0M7RDZ3	WBGene00003646	C.elegans	2023_11_23
A0A0M7RE00	WBGene00018918	C.elegans	2023_11_23
A0A0M7RE00	WBGene00021223	C.elegans	2023_11_23
A0A0M7RE06	WBGene00020954	C.elegans	2023_11_23
A0A0M7RE14	WBGene00015273	C.elegans	2023_11_23
A0A0M7RE14	WBGene00021227	C.elegans	2023_11_23
A0A0M7RE22	WBGene00021564	C.elegans	2023_11_23
A0A0M7RE93	WBGene00003599	C.elegans	2023_11_23
A0A0M7REA1	WBGene00185079	C.elegans	2023_11_23
A0A0M7REB7	WBGene00017497	C.elegans	2023_11_23
A0A0M7REC3	WBGene00000056	C.elegans	2023_11_23
A0A0M7REC9	WBGene00018917	C.elegans	2023_11_23
A0A0M7REC9	WBGene00021222	C.elegans	2023_11_23
A0A0M7RED5	WBGene00194896	C.elegans	2023_11_23
A0A0M7REE8	WBGene00005148	C.elegans	2023_11_23
A0A0M7REE8	WBGene00021572	C.elegans	2023_11_23
A0A0M7REL6	WBGene00021032	C.elegans	2023_11_23
A0A0M7REM4	WBGene00206417	C.elegans	2023_11_23
A0A0M7REM9	WBGene00021457	C.elegans	2023_11_23
A0A0M7REN4	WBGene00005148	C.elegans	2023_11_23
A0A0M7REN4	WBGene00021572	C.elegans	2023_11_23
A0A0M7REP1	WBGene00018140	C.elegans	2023_11_23
A0A0M7REP5	WBGene00018760	C.elegans	2023_11_23
A0A0M7REP9	WBGene00005890	C.elegans	2023_11_23
A0A0M7REQ4	WBGene00020961	C.elegans	2023_11_23
A0A0M7REQ9	WBGene00021222	C.elegans	2023_11_23
A0A0M7RF51	WBGene00020835	C.elegans	2023_11_23
A0A0M7RF55	WBGene00003599	C.elegans	2023_11_23
A0A0M7RF59	WBGene00021457	C.elegans	2023_11_23
A0A0M7RF64	WBGene00017497	C.elegans	2023_11_23
A0A0M7RF66	WBGene00018760	C.elegans	2023_11_23
A0A0M7RF68	WBGene00019103	C.elegans	2023_11_23
A0A0M7RF70	WBGene00206511	C.elegans	2023_11_23
A0A0M7RF85	WBGene00019498	C.elegans	2023_11_23
A0A0M7RF88	WBGene00021101	C.elegans	2023_11_23
A0A0M7RF95	WBGene00016697	C.elegans	2023_11_23
A0A0M7RF98	WBGene00018264	C.elegans	2023_11_23
A0A0M7RFA1	WBGene00268206	C.elegans	2023_11_23
A0A0M7RFA4	WBGene00005606	C.elegans	2023_11_23
A0A0M7RFF2	WBGene00020834	C.elegans	2023_11_23
A0A0M7RFF6	WBGene00015273	C.elegans	2023_11_23
A0A0M7RFF6	WBGene00021227	C.elegans	2023_11_23
A0A0M7RFF9	WBGene00016687	C.elegans	2023_11_23
A0A0M7RFG1	WBGene00000056	C.elegans	2023_11_23
A0A0M7RFG6	WBGene00020955	C.elegans	2023_11_23
A0A0M7RFG7	WBGene00015271	C.elegans	2023_11_23
A0A0M7RFG7	WBGene00021219	C.elegans	2023_11_23
A0A0M7RFG8	WBGene00006200	C.elegans	2023_11_23
A0A0M9JJ62	WBGene00020171	C.elegans	2023_11_23
A0A0M9JJ65	WBGene00021074	C.elegans	2023_11_23
A0A0M9JJ66	WBGene00044087	C.elegans	2023_11_23
A0A0M9JJ71	WBGene00018918	C.elegans	2023_11_23
A0A0M9JJ73	WBGene00019498	C.elegans	2023_11_23
A0A0M9JJ78	WBGene00018264	C.elegans	2023_11_23
A0A0M9JJ79	WBGene00005606	C.elegans	2023_11_23
A0A0M9JJ80	WBGene00021563	C.elegans	2023_11_23
A0A0M9JJ82	WBGene00202502	C.elegans	2023_11_23
A0A0M9JJ84	WBGene00005261	C.elegans	2023_11_23
A0A0M9JJ86	WBGene00020955	C.elegans	2023_11_23
A0A0M9JJ95	WBGene00018920	C.elegans	2023_11_23
A0A0M9JJ95	WBGene00021226	C.elegans	2023_11_23
A0A0M9JJ97	WBGene00021223	C.elegans	2023_11_23
A0A0M9JJE0	WBGene00021101	C.elegans	2023_11_23
A0A0M9JJE1	WBGene00003649	C.elegans	2023_11_23
A0A0S4FT70	WBGene00014813	C.elegans	2023_11_23
A0A0S4XQZ9	WBGene00004926	C.elegans	2023_11_23
A0A0S4XR14	WBGene00016295	C.elegans	2023_11_23
A0A0S4XR25	WBGene00019927	C.elegans	2023_11_23
A0A0S4XR30	WBGene00269373	C.elegans	2023_11_23
A0A0S4XR36	WBGene00016650	C.elegans	2023_11_23
A0A0S4XR43	WBGene00003085	C.elegans	2023_11_23
A0A0S4XR45	WBGene00006737	C.elegans	2023_11_23
A0A0S4XR46	WBGene00018506	C.elegans	2023_11_23
A0A0S4XR49	WBGene00016298	C.elegans	2023_11_23
A0A0S4XR53	WBGene00043328	C.elegans	2023_11_23
A0A0S4XR61	WBGene00268215	C.elegans	2023_11_23
A0A0S4XR62	WBGene00018456	C.elegans	2023_11_23
A0A0S4XR63	WBGene00006387	C.elegans	2023_11_23
A0A0S4XR66	WBGene00018493	C.elegans	2023_11_23
A0A0S4XR68	WBGene00020740	C.elegans	2023_11_23
A0A0S4XR74	WBGene00020740	C.elegans	2023_11_23
A0A0S4XR75	WBGene00019525	C.elegans	2023_11_23
A0A0S4XR78	WBGene00019918	C.elegans	2023_11_23
A0A0S4XR86	WBGene00269352	C.elegans	2023_11_23
A0A0S4XR87	WBGene00006387	C.elegans	2023_11_23
A0A0S4XR88	WBGene00018493	C.elegans	2023_11_23
A0A0S4XR90	WBGene00016480	C.elegans	2023_11_23
A0A0S4XR92	WBGene00016639	C.elegans	2023_11_23
A0A0S4XR99	WBGene00269355	C.elegans	2023_11_23
A0A0S4XRA5	WBGene00006387	C.elegans	2023_11_23
A0A0S4XRA9	WBGene00008435	C.elegans	2023_11_23
A0A0S4XRB1	WBGene00019525	C.elegans	2023_11_23
A0A0S4XRC0	WBGene00020307	C.elegans	2023_11_23
A0A0S4XRD3	WBGene00003085	C.elegans	2023_11_23
A0A0S4XRH7	WBGene00008435	C.elegans	2023_11_23
A0A0S4XRI4	WBGene00020740	C.elegans	2023_11_23
A0A0S4XRJ2	WBGene00016308	C.elegans	2023_11_23
A0A0S4XRJ7	WBGene00268213	C.elegans	2023_11_23
A0A0S4XRK9	WBGene00019927	C.elegans	2023_11_23
A0A0S4XRL7	WBGene00269332	C.elegans	2023_11_23
A0A0S4XRQ4	WBGene00000433	C.elegans	2023_11_23
A0A0S4XRQ8	WBGene00016299	C.elegans	2023_11_23
A0A0S4XRR1	WBGene00018498	C.elegans	2023_11_23
A0A0S4XRR2	WBGene00016307	C.elegans	2023_11_23
A0A0S4XRR5	WBGene00021103	C.elegans	2023_11_23
A0A0S4XRR6	WBGene00019918	C.elegans	2023_11_23
A0A0S4XRR7	WBGene00006195	C.elegans	2023_11_23
A0A0S4XRS1	WBGene00016639	C.elegans	2023_11_23
A0A0S4XRS2	WBGene00235321	C.elegans	2023_11_23
A0A0S4XRS7	WBGene00006737	C.elegans	2023_11_23
A0A0S4XRV4	WBGene00000433	C.elegans	2023_11_23
A0A0S4XRV8	WBGene00018498	C.elegans	2023_11_23
A0A0S4XRW6	WBGene00021103	C.elegans	2023_11_23
A0A0S4XRX5	WBGene00006130	C.elegans	2023_11_23
A0A0S4XRX6	WBGene00268216	C.elegans	2023_11_23
A0A0S4XRX8	WBGene00043327	C.elegans	2023_11_23
A0A0S4XRY0	WBGene00006387	C.elegans	2023_11_23
A0A0S4XRY4	WBGene00000168	C.elegans	2023_11_23
A0A0T7CIX3	WBGene00019666	C.elegans	2023_11_23
A0A0U1RML5	WBGene00018921	C.elegans	2023_11_23
A0A0U1RML6	WBGene00018921	C.elegans	2023_11_23
A0A131MAP5	WBGene00000436	C.elegans	2023_11_23
A0A131MAQ8	WBGene00010537	C.elegans	2023_11_23
A0A131MAS8	WBGene00017553	C.elegans	2023_11_23
A0A131MAT8	WBGene00018572	C.elegans	2023_11_23
A0A131MAU2	WBGene00269382	C.elegans	2023_11_23
A0A131MAU8	WBGene00010502	C.elegans	2023_11_23
A0A131MAV3	WBGene00010537	C.elegans	2023_11_23
A0A131MAW0	WBGene00011928	C.elegans	2023_11_23
A0A131MAX2	WBGene00007631	C.elegans	2023_11_23
A0A131MAX6	WBGene00017553	C.elegans	2023_11_23
A0A131MAY4	WBGene00269391	C.elegans	2023_11_23
A0A131MAY5	WBGene00018572	C.elegans	2023_11_23
A0A131MAZ4	WBGene00010502	C.elegans	2023_11_23
A0A131MAZ6	WBGene00000674	C.elegans	2023_11_23
A0A131MB05	WBGene00011928	C.elegans	2023_11_23
A0A131MB07	WBGene00015397	C.elegans	2023_11_23
A0A131MB12	WBGene00000900	C.elegans	2023_11_23
A0A131MB16	WBGene00003591	C.elegans	2023_11_23
A0A131MB23	WBGene00000279	C.elegans	2023_11_23
A0A131MB32	WBGene00000674	C.elegans	2023_11_23
A0A131MB33	WBGene00000488	C.elegans	2023_11_23
A0A131MB42	WBGene00015397	C.elegans	2023_11_23
A0A131MB43	WBGene00018228	C.elegans	2023_11_23
A0A131MB51	WBGene00004107	C.elegans	2023_11_23
A0A131MB53	WBGene00020609	C.elegans	2023_11_23
A0A131MB60	WBGene00000488	C.elegans	2023_11_23
A0A131MB63	WBGene00020748	C.elegans	2023_11_23
A0A131MB70	WBGene00018058	C.elegans	2023_11_23
A0A131MB76	WBGene00007750	C.elegans	2023_11_23
A0A131MB81	WBGene00005597	C.elegans	2023_11_23
A0A131MB92	WBGene00017012	C.elegans	2023_11_23
A0A131MB93	WBGene00006286	C.elegans	2023_11_23
A0A131MB99	WBGene00008185	C.elegans	2023_11_23
A0A131MBA1	WBGene00000092	C.elegans	2023_11_23
A0A131MBA2	WBGene00018006	C.elegans	2023_11_23
A0A131MBA3	WBGene00006078	C.elegans	2023_11_23
A0A131MBB0	WBGene00018006	C.elegans	2023_11_23
A0A131MBB1	WBGene00010537	C.elegans	2023_11_23
A0A131MBB2	WBGene00017012	C.elegans	2023_11_23
A0A131MBB4	WBGene00000591	C.elegans	2023_11_23
A0A131MBC0	WBGene00044049	C.elegans	2023_11_23
A0A131MBC1	WBGene00000092	C.elegans	2023_11_23
A0A131MBC3	WBGene00006404	C.elegans	2023_11_23
A0A131MBC4	WBGene00269382	C.elegans	2023_11_23
A0A131MBD0	WBGene00000591	C.elegans	2023_11_23
A0A131MBD1	WBGene00017911	C.elegans	2023_11_23
A0A131MBD2	WBGene00016909	C.elegans	2023_11_23
A0A131MBD4	WBGene00018006	C.elegans	2023_11_23
A0A131MBE1	WBGene00018572	C.elegans	2023_11_23
A0A131MBE3	WBGene00018442	C.elegans	2023_11_23
A0A131MBE4	WBGene00269379	C.elegans	2023_11_23
A0A131MBF0	WBGene00010502	C.elegans	2023_11_23
A0A131MBF2	WBGene00018734	C.elegans	2023_11_23
A0A131MBF3	WBGene00017553	C.elegans	2023_11_23
A0A131MBF9	WBGene00002076	C.elegans	2023_11_23
A0A131MBG0	WBGene00000271	C.elegans	2023_11_23
A0A131MBG4	WBGene00021104	C.elegans	2023_11_23
A0A131MBH1	WBGene00008185	C.elegans	2023_11_23
A0A131MBH4	WBGene00269394	C.elegans	2023_11_23
A0A131MBH5	WBGene00015173	C.elegans	2023_11_23
A0A131MBH6	WBGene00007631	C.elegans	2023_11_23
A0A131MBI1	WBGene00004381	C.elegans	2023_11_23
A0A131MBI3	WBGene00000520	C.elegans	2023_11_23
A0A131MBI5	WBGene00018006	C.elegans	2023_11_23
A0A131MBI8	WBGene00011928	C.elegans	2023_11_23
A0A131MBJ3	WBGene00000674	C.elegans	2023_11_23
A0A131MBJ4	WBGene00000674	C.elegans	2023_11_23
A0A131MBJ6	WBGene00269389	C.elegans	2023_11_23
A0A131MBJ8	WBGene00000900	C.elegans	2023_11_23
A0A131MBK3	WBGene00015435	C.elegans	2023_11_23
A0A131MBK4	WBGene00000674	C.elegans	2023_11_23
A0A131MBK6	WBGene00016972	C.elegans	2023_11_23
A0A131MBK7	WBGene00269381	C.elegans	2023_11_23
A0A131MBL3	WBGene00003591	C.elegans	2023_11_23
A0A131MBL4	WBGene00006258	C.elegans	2023_11_23
A0A131MBL5	WBGene00018442	C.elegans	2023_11_23
A0A131MBL6	WBGene00000674	C.elegans	2023_11_23
A0A131MBM3	WBGene00018734	C.elegans	2023_11_23
A0A131MBM4	WBGene00017034	C.elegans	2023_11_23
A0A131MBM6	WBGene00000488	C.elegans	2023_11_23
A0A131MBN2	WBGene00011053	C.elegans	2023_11_23
A0A131MBN3	WBGene00015338	C.elegans	2023_11_23
A0A131MBN5	WBGene00017867	C.elegans	2023_11_23
A0A131MBN9	WBGene00269385	C.elegans	2023_11_23
A0A131MBP2	WBGene00015173	C.elegans	2023_11_23
A0A131MBP3	WBGene00015877	C.elegans	2023_11_23
A0A131MBP5	WBGene00020523	C.elegans	2023_11_23
A0A131MBP8	WBGene00020609	C.elegans	2023_11_23
A0A131MBQ1	WBGene00004381	C.elegans	2023_11_23
A0A131MBQ3	WBGene00000488	C.elegans	2023_11_23
A0A131MBQ6	WBGene00004422	C.elegans	2023_11_23
A0A131MBQ7	WBGene00003683	C.elegans	2023_11_23
A0A131MBQ9	WBGene00000674	C.elegans	2023_11_23
A0A131MBR3	WBGene00012064	C.elegans	2023_11_23
A0A131MBR9	WBGene00007750	C.elegans	2023_11_23
A0A131MBS1	WBGene00005597	C.elegans	2023_11_23
A0A131MBS2	WBGene00000171	C.elegans	2023_11_23
A0A131MBS5	WBGene00007750	C.elegans	2023_11_23
A0A131MBT2	WBGene00017046	C.elegans	2023_11_23
A0A131MBT3	WBGene00015577	C.elegans	2023_11_23
A0A131MBT4	WBGene00008747	C.elegans	2023_11_23
A0A131MBT5	WBGene00020744	C.elegans	2023_11_23
A0A131MBU2	WBGene00017334	C.elegans	2023_11_23
A0A131MBU3	WBGene00018237	C.elegans	2023_11_23
A0A131MBU4	WBGene00018683	C.elegans	2023_11_23
A0A131MBU5	WBGene00006078	C.elegans	2023_11_23
A0A131MBV2	WBGene00017868	C.elegans	2023_11_23
A0A131MBV3	WBGene00000591	C.elegans	2023_11_23
A0A131MBW3	WBGene00020523	C.elegans	2023_11_23
A0A131MBW5	WBGene00000092	C.elegans	2023_11_23
A0A131MBX3	WBGene00020749	C.elegans	2023_11_23
A0A131MBX4	WBGene00019493	C.elegans	2023_11_23
A0A131MBY2	WBGene00012242	C.elegans	2023_11_23
A0A131MBZ2	WBGene00007750	C.elegans	2023_11_23
A0A131MBZ9	WBGene00006966	C.elegans	2023_11_23
A0A131MC08	WBGene00004127	C.elegans	2023_11_23
A0A131MC59	WBGene00018006	C.elegans	2023_11_23
A0A131MC76	WBGene00010537	C.elegans	2023_11_23
A0A131MC86	WBGene00016909	C.elegans	2023_11_23
A0A131MCA1	WBGene00017911	C.elegans	2023_11_23
A0A131MCB3	WBGene00018572	C.elegans	2023_11_23
A0A131MCC3	WBGene00010502	C.elegans	2023_11_23
A0A131MCD3	WBGene00003597	C.elegans	2023_11_23
A0A131MCE2	WBGene00007631	C.elegans	2023_11_23
A0A131MCF2	WBGene00000520	C.elegans	2023_11_23
A0A131MCG3	WBGene00000674	C.elegans	2023_11_23
A0A131MCH2	WBGene00269378	C.elegans	2023_11_23
A0A131MCH9	WBGene00017034	C.elegans	2023_11_23
A0A131MCJ0	WBGene00017850	C.elegans	2023_11_23
A0A131MCJ5	WBGene00007018	C.elegans	2023_11_23
A0A131MCK1	WBGene00001152	C.elegans	2023_11_23
A0A131MCK4	WBGene00018006	C.elegans	2023_11_23
A0A131MCL1	WBGene00020696	C.elegans	2023_11_23
A0A131MCL4	WBGene00000995	C.elegans	2023_11_23
A0A131MCM3	WBGene00003683	C.elegans	2023_11_23
A0A131MCM4	WBGene00016972	C.elegans	2023_11_23
A0A131MCN1	WBGene00269388	C.elegans	2023_11_23
A0A131MCN5	WBGene00007750	C.elegans	2023_11_23
A0A131MCP2	WBGene00018734	C.elegans	2023_11_23
A0A131MCP4	WBGene00009304	C.elegans	2023_11_23
A0A131MCP7	WBGene00017046	C.elegans	2023_11_23
A0A131MCQ1	WBGene00011053	C.elegans	2023_11_23
A0A131MCQ4	WBGene00018683	C.elegans	2023_11_23
A0A131MCQ6	WBGene00018006	C.elegans	2023_11_23
A0A131MCR0	WBGene00015173	C.elegans	2023_11_23
A0A131MCR4	WBGene00000995	C.elegans	2023_11_23
A0A131MCR8	WBGene00008006	C.elegans	2023_11_23
A0A131MCR9	WBGene00000591	C.elegans	2023_11_23
A0A131MCS3	WBGene00017553	C.elegans	2023_11_23
A0A131MCS7	WBGene00000674	C.elegans	2023_11_23
A0A131MCT5	WBGene00000271	C.elegans	2023_11_23
A0A131MCT7	WBGene00020855	C.elegans	2023_11_23
A0A131MCU4	WBGene00019034	C.elegans	2023_11_23
A0A131MCU7	WBGene00015884	C.elegans	2023_11_23
A0A131MCV3	WBGene00269421	C.elegans	2023_11_23
A0A131MCW1	WBGene00006075	C.elegans	2023_11_23
A0A131MCW2	WBGene00015173	C.elegans	2023_11_23
A0A131MCW9	WBGene00009224	C.elegans	2023_11_23
A0A131MCX1	WBGene00008006	C.elegans	2023_11_23
A0A131MCX4	WBGene00018006	C.elegans	2023_11_23
A0A131MCX9	WBGene00020555	C.elegans	2023_11_23
A0A131MCY1	WBGene00000674	C.elegans	2023_11_23
A0A131MCY4	WBGene00006404	C.elegans	2023_11_23
A0A131MCY9	WBGene00020753	C.elegans	2023_11_23
A0A131MCZ0	WBGene00020855	C.elegans	2023_11_23
A0A131MCZ4	WBGene00016909	C.elegans	2023_11_23
A0A131MCZ8	WBGene00016343	C.elegans	2023_11_23
A0A131MD03	WBGene00015884	C.elegans	2023_11_23
A0A131MD04	WBGene00269387	C.elegans	2023_11_23
A0A131MD12	WBGene00006075	C.elegans	2023_11_23
A0A131MD13	WBGene00007813	C.elegans	2023_11_23
A0A131MD14	WBGene00023410	C.elegans	2023_11_23
A0A131MD22	WBGene00006966	C.elegans	2023_11_23
A0A131MD32	WBGene00004127	C.elegans	2023_11_23
A0A131MD33	WBGene00005597	C.elegans	2023_11_23
A0A131MD37	WBGene00015173	C.elegans	2023_11_23
A0A131MD44	WBGene00020744	C.elegans	2023_11_23
A0A131MD51	WBGene00004381	C.elegans	2023_11_23
A0A131MD67	WBGene00007813	C.elegans	2023_11_23
A0A131MD72	WBGene00000674	C.elegans	2023_11_23
A0A131MD77	WBGene00000092	C.elegans	2023_11_23
A0A131MD85	WBGene00269378	C.elegans	2023_11_23
A0A131MD88	WBGene00269392	C.elegans	2023_11_23
A0A131MD93	WBGene00017034	C.elegans	2023_11_23
A0A131MDA6	WBGene00017850	C.elegans	2023_11_23
A0A131MDB5	WBGene00050947	C.elegans	2023_11_23
A0A131MDC6	WBGene00020696	C.elegans	2023_11_23
A0A131MDD8	WBGene00003683	C.elegans	2023_11_23
A0A131MDF3	WBGene00007750	C.elegans	2023_11_23
A0A131MDG3	WBGene00008747	C.elegans	2023_11_23
A0A131MDH4	WBGene00018683	C.elegans	2023_11_23
A0A160RLV5	WBGene00019961	C.elegans	2023_11_23
A0A163UT06	WBGene00011887	C.elegans	2023_11_23
A0A163UT65	WBGene00000974	C.elegans	2023_11_23
A0A163UT97	WBGene00015898	C.elegans	2023_11_23
A0A163UTC6	WBGene00017414	C.elegans	2023_11_23
A0A163UTE6	WBGene00002036	C.elegans	2023_11_23
A0A163UTG7	WBGene00019180	C.elegans	2023_11_23
A0A163UTI8	WBGene00269424	C.elegans	2023_11_23
A0A163UTK6	WBGene00021482	C.elegans	2023_11_23
A0A163UTM2	WBGene00021560	C.elegans	2023_11_23
A0A163UTN8	WBGene00001551	C.elegans	2023_11_23
A0A163VTS9	WBGene00000962	C.elegans	2023_11_23
A0A163VTZ6	WBGene00020453	C.elegans	2023_11_23
A0A163VU15	WBGene00013543	C.elegans	2023_11_23
A0A163VU50	WBGene00005421	C.elegans	2023_11_23
A0A163VU65	WBGene00001722	C.elegans	2023_11_23
A0A163VU66	WBGene00018541	C.elegans	2023_11_23
A0A163VU72	WBGene00019274	C.elegans	2023_11_23
A0A163VU83	WBGene00021079	C.elegans	2023_11_23
A0A163VUD3	WBGene00269432	C.elegans	2023_11_23
A0A164D380	WBGene00008444	C.elegans	2023_11_23
A0A164D3B2	WBGene00021343	C.elegans	2023_11_23
A0A164D3C9	WBGene00015041	C.elegans	2023_11_23
A0A164D3E0	WBGene00044529	C.elegans	2023_11_23
A0A164D3G3	WBGene00017988	C.elegans	2023_11_23
A0A164D3H4	WBGene00006165	C.elegans	2023_11_23
A0A164D3I7	WBGene00269429	C.elegans	2023_11_23
A0A164D3K0	WBGene00021479	C.elegans	2023_11_23
A0A164D3L1	WBGene00021559	C.elegans	2023_11_23
A0A164D3M4	WBGene00269422	C.elegans	2023_11_23
A0A168GZC0	WBGene00269435	C.elegans	2023_11_23
A0A168H1X0	WBGene00008444	C.elegans	2023_11_23
A0A168H214	WBGene00269431	C.elegans	2023_11_23
A0A168H287	WBGene00012458	C.elegans	2023_11_23
A0A168H2F9	WBGene00012458	C.elegans	2023_11_23
A0A168H2J4	WBGene00269433	C.elegans	2023_11_23
A0A168H2N7	WBGene00269434	C.elegans	2023_11_23
A0A168H2S6	WBGene00003890	C.elegans	2023_11_23
A0A168H2V5	WBGene00021343	C.elegans	2023_11_23
A0A168H2Z9	WBGene00000974	C.elegans	2023_11_23
A0A168H332	WBGene00269438	C.elegans	2023_11_23
A0A168H365	WBGene00013543	C.elegans	2023_11_23
A0A168H3A5	WBGene00013543	C.elegans	2023_11_23
A0A168H3E7	WBGene00044528	C.elegans	2023_11_23
A0A168H3M4	WBGene00015044	C.elegans	2023_11_23
A0A168H3P3	WBGene00015902	C.elegans	2023_11_23
A0A168H3U5	WBGene00016788	C.elegans	2023_11_23
A0A168H3Y9	WBGene00077593	C.elegans	2023_11_23
A0A168H431	WBGene00269425	C.elegans	2023_11_23
A0A168H459	WBGene00044529	C.elegans	2023_11_23
A0A168H489	WBGene00044529	C.elegans	2023_11_23
A0A168H4B1	WBGene00017107	C.elegans	2023_11_23
A0A168H4D4	WBGene00017414	C.elegans	2023_11_23
A0A168H4I0	WBGene00017981	C.elegans	2023_11_23
A0A168H4M8	WBGene00017981	C.elegans	2023_11_23
A0A168H4S5	WBGene00017983	C.elegans	2023_11_23
A0A168H4W1	WBGene00017984	C.elegans	2023_11_23
A0A168H505	WBGene00017985	C.elegans	2023_11_23
A0A168H541	WBGene00002036	C.elegans	2023_11_23
A0A168H5A5	WBGene00002036	C.elegans	2023_11_23
A0A168H5E2	WBGene00002036	C.elegans	2023_11_23
A0A168H5H9	WBGene00002036	C.elegans	2023_11_23
A0A168H5K4	WBGene00018189	C.elegans	2023_11_23
A0A168H5N7	WBGene00018544	C.elegans	2023_11_23
A0A168H5R9	WBGene00018558	C.elegans	2023_11_23
A0A168H5T6	WBGene00000062	C.elegans	2023_11_23
A0A168H5X3	WBGene00019180	C.elegans	2023_11_23
A0A168H612	WBGene00019180	C.elegans	2023_11_23
A0A168H651	WBGene00019180	C.elegans	2023_11_23
A0A168H995	WBGene00019274	C.elegans	2023_11_23
A0A168H9C2	WBGene00019274	C.elegans	2023_11_23
A0A168H9F5	WBGene00019276	C.elegans	2023_11_23
A0A168H9I9	WBGene00005959	C.elegans	2023_11_23
A0A168H9N2	WBGene00003715	C.elegans	2023_11_23
A0A168H9S8	WBGene00019965	C.elegans	2023_11_23
A0A168H9W7	WBGene00003025	C.elegans	2023_11_23
A0A168H9Z7	WBGene00021078	C.elegans	2023_11_23
A0A168HA43	WBGene00021080	C.elegans	2023_11_23
A0A168HAD6	WBGene00021479	C.elegans	2023_11_23
A0A168HAJ0	WBGene00021482	C.elegans	2023_11_23
A0A168HAM8	WBGene00006164	C.elegans	2023_11_23
A0A168HAP7	WBGene00044527	C.elegans	2023_11_23
A0A168HB31	WBGene00021558	C.elegans	2023_11_23
A0A168HB71	WBGene00021560	C.elegans	2023_11_23
A0A168HBA5	WBGene00021561	C.elegans	2023_11_23
A0A168HBC9	WBGene00021626	C.elegans	2023_11_23
A0A168HBE9	WBGene00021626	C.elegans	2023_11_23
A0A168HBI5	WBGene00269437	C.elegans	2023_11_23
A0A168HBM6	WBGene00022528	C.elegans	2023_11_23
A0A168HBV3	WBGene00020214	C.elegans	2023_11_23
A0A1C3NSH2	WBGene00006752	C.elegans	2023_11_23
A0A1C3NSH3	WBGene00019771	C.elegans	2023_11_23
A0A1C3NSH7	WBGene00270293	C.elegans	2023_11_23
A0A1C3NSI0	WBGene00006752	C.elegans	2023_11_23
A0A1C3NSI2	WBGene00017042	C.elegans	2023_11_23
A0A1C3NSJ0	WBGene00011269	C.elegans	2023_11_23
A0A1C3NSJ2	WBGene00013243	C.elegans	2023_11_23
A0A1C3NSJ3	WBGene00006752	C.elegans	2023_11_23
A0A1C3NSJ4	WBGene00270290	C.elegans	2023_11_23
A0A1C3NSJ8	WBGene00004894	C.elegans	2023_11_23
A0A1C3NSJ9	WBGene00004894	C.elegans	2023_11_23
A0A1C3NSK0	WBGene00270303	C.elegans	2023_11_23
A0A1C3NSK2	WBGene00002151	C.elegans	2023_11_23
A0A1C3NSK5	WBGene00004894	C.elegans	2023_11_23
A0A1C3NSK7	WBGene00018369	C.elegans	2023_11_23
A0A1C3NSK8	WBGene00002163	C.elegans	2023_11_23
A0A1C3NSL0	WBGene00004894	C.elegans	2023_11_23
A0A1C3NSL2	WBGene00002151	C.elegans	2023_11_23
A0A1C3NSL4	WBGene00006752	C.elegans	2023_11_23
A0A1C3NSL5	WBGene00013884	C.elegans	2023_11_23
A0A1C3NSL8	WBGene00017478	C.elegans	2023_11_23
A0A1C3NSL9	WBGene00000100	C.elegans	2023_11_23
A0A1C3NSM0	WBGene00016725	C.elegans	2023_11_23
A0A1C3NSM1	WBGene00006749	C.elegans	2023_11_23
A0A1C3NSM2	WBGene00017042	C.elegans	2023_11_23
A0A1C3NSM6	WBGene00016558	C.elegans	2023_11_23
A0A1C3NSM7	WBGene00022202	C.elegans	2023_11_23
A0A1C3NSN2	WBGene00020370	C.elegans	2023_11_23
A0A1C3NSN4	WBGene00011269	C.elegans	2023_11_23
A0A1C3NSN5	WBGene00006752	C.elegans	2023_11_23
A0A1C3NSN6	WBGene00002150	C.elegans	2023_11_23
A0A1C3NSN7	WBGene00001182	C.elegans	2023_11_23
A0A1C3NSN8	WBGene00001182	C.elegans	2023_11_23
A0A1C3NSP0	WBGene00022202	C.elegans	2023_11_23
A0A1C3NSP3	WBGene00017042	C.elegans	2023_11_23
A0A1C3NSP8	WBGene00002151	C.elegans	2023_11_23
A0A1C3NSQ4	WBGene00013243	C.elegans	2023_11_23
A0A1C3NSR3	WBGene00002150	C.elegans	2023_11_23
A0A1C3NSR4	WBGene00002151	C.elegans	2023_11_23
A0A1C3NSS7	WBGene00002151	C.elegans	2023_11_23
A0A1D3PCK8	WBGene00011030	C.elegans	2023_11_23
A0A1D3PCK9	WBGene00270309	C.elegans	2023_11_23
A0A1D3PCL0	WBGene00017349	C.elegans	2023_11_23
A0A1D3PCL3	WBGene00009919	C.elegans	2023_11_23
A0A1D3PCM0	WBGene00270320	C.elegans	2023_11_23
A0A1D3PCM1	WBGene00009919	C.elegans	2023_11_23
A0A1D3PCN1	WBGene00270319	C.elegans	2023_11_23
A0A1D3PCN4	WBGene00019487	C.elegans	2023_11_23
A0A1D3PCP8	WBGene00303024	C.elegans	2023_11_23
A0A1D3PD01	WBGene00017349	C.elegans	2023_11_23
A0A1D3PD11	WBGene00303019	C.elegans	2023_11_23
A0A1D3PD25	WBGene00019487	C.elegans	2023_11_23
A0A1D3PD96	WBGene00270318	C.elegans	2023_11_23
A0A1D3PDA8	WBGene00270321	C.elegans	2023_11_23
A0A1D3PDE4	WBGene00011030	C.elegans	2023_11_23
A0A1E1GUV3	WBGene00303011	C.elegans	2023_11_23
A0A1E1JKH1	WBGene00302986	C.elegans	2023_11_23
A0A1E1JKK5	WBGene00044225	C.elegans	2023_11_23
A0A1E1JKL0	WBGene00044218	C.elegans	2023_11_23
A0A1I6CM53	WBGene00000156	C.elegans	2023_11_23
A0A1I6CM54	WBGene00006993	C.elegans	2023_11_23
A0A1I6CM55	WBGene00008430	C.elegans	2023_11_23
A0A1I6CM66	WBGene00008430	C.elegans	2023_11_23
A0A1I6CM68	WBGene00008042	C.elegans	2023_11_23
A0A1I6CM70	WBGene00271414	C.elegans	2023_11_23
A0A1I6CM72	WBGene00271415	C.elegans	2023_11_23
A0A1I6CM73	WBGene00008042	C.elegans	2023_11_23
A0A1I6CM80	WBGene00008430	C.elegans	2023_11_23
A0A1I6CM84	WBGene00012973	C.elegans	2023_11_23
A0A1I6CM85	WBGene00013732	C.elegans	2023_11_23
A0A1I6CM86	WBGene00012973	C.elegans	2023_11_23
A0A1I6CM87	WBGene00012973	C.elegans	2023_11_23
A0A1I6CM88	WBGene00044761	C.elegans	2023_11_23
A0A1I6CM90	WBGene00013732	C.elegans	2023_11_23
A0A1I6CM91	WBGene00013732	C.elegans	2023_11_23
A0A1I6CM92	WBGene00302976	C.elegans	2023_11_23
A0A1I6CM93	WBGene00044078	C.elegans	2023_11_23
A0A1I6CM94	WBGene00001732	C.elegans	2023_11_23
A0A1I6CM95	WBGene00012973	C.elegans	2023_11_23
A0A1I6CM96	WBGene00001732	C.elegans	2023_11_23
A0A1I6CM97	WBGene00303015	C.elegans	2023_11_23
A0A1I6CM99	WBGene00302995	C.elegans	2023_11_23
A0A1I6CMA0	WBGene00001732	C.elegans	2023_11_23
A0A1I6CMA1	WBGene00020678	C.elegans	2023_11_23
A0A1I6CMA3	WBGene00001732	C.elegans	2023_11_23
A0A1I6CMA4	WBGene00001732	C.elegans	2023_11_23
A0A1I6CMA5	WBGene00302982	C.elegans	2023_11_23
A0A1I6CMA6	WBGene00271437	C.elegans	2023_11_23
A0A1I6CMA8	WBGene00077761	C.elegans	2023_11_23
A0A1I6CMB1	WBGene00020957	C.elegans	2023_11_23
A0A1I6CMB8	WBGene00000548	C.elegans	2023_11_23
A0A1I6CMB9	WBGene00013732	C.elegans	2023_11_23
A0A1I6CMC0	WBGene00195185	C.elegans	2023_11_23
A0A1I6CMC9	WBGene00021943	C.elegans	2023_11_23
A0A1I6CMF0	WBGene00006384	C.elegans	2023_11_23
A0A1N7SYN2	WBGene00006876	C.elegans	2023_11_23
A0A1N7SYN7	WBGene00006876	C.elegans	2023_11_23
A0A1N7SYN9	WBGene00006876	C.elegans	2023_11_23
A0A1N7SYP5	WBGene00009500	C.elegans	2023_11_23
A0A1N7SYP6	WBGene00015920	C.elegans	2023_11_23
A0A1N7SYP7	WBGene00015920	C.elegans	2023_11_23
A0A1N7SYQ0	WBGene00006876	C.elegans	2023_11_23
A0A1N7SYQ3	WBGene00010615	C.elegans	2023_11_23
A0A1N7SYQ4	WBGene00022635	C.elegans	2023_11_23
A0A1N7SYQ5	WBGene00012555	C.elegans	2023_11_23
A0A1N7SYQ6	WBGene00016173	C.elegans	2023_11_23
A0A1N7SYQ7	WBGene00010315	C.elegans	2023_11_23
A0A1N7SYR1	WBGene00015920	C.elegans	2023_11_23
A0A1N7SYR3	WBGene00021146	C.elegans	2023_11_23
A0A1N7SYR4	WBGene00012555	C.elegans	2023_11_23
A0A1N7SYR5	WBGene00007540	C.elegans	2023_11_23
A0A1N7SYR6	WBGene00000565	C.elegans	2023_11_23
A0A1N7SYR7	WBGene00006876	C.elegans	2023_11_23
A0A1N7SYR9	WBGene00015426	C.elegans	2023_11_23
A0A1N7SYS1	WBGene00015426	C.elegans	2023_11_23
A0A1N7SYS3	WBGene00302991	C.elegans	2023_11_23
A0A1N7SYS4	WBGene00015426	C.elegans	2023_11_23
A0A1N7SYS5	WBGene00012555	C.elegans	2023_11_23
A0A1N7SYS6	WBGene00015177	C.elegans	2023_11_23
A0A1N7SYS7	WBGene00021629	C.elegans	2023_11_23
A0A1N7SYT0	WBGene00006742	C.elegans	2023_11_23
A0A1N7SYT1	WBGene00006742	C.elegans	2023_11_23
A0A1N7SYT2	WBGene00000565	C.elegans	2023_11_23
A0A1N7SYT4	WBGene00007428	C.elegans	2023_11_23
A0A1N7SYT5	WBGene00018373	C.elegans	2023_11_23
A0A1N7SYT6	WBGene00015177	C.elegans	2023_11_23
A0A1N7SYT8	WBGene00006742	C.elegans	2023_11_23
A0A1N7SYU0	WBGene00006742	C.elegans	2023_11_23
A0A1N7SYU2	WBGene00007751	C.elegans	2023_11_23
A0A1N7SYU3	WBGene00015426	C.elegans	2023_11_23
A0A1N7SYU4	WBGene00006742	C.elegans	2023_11_23
A0A1N7SYU5	WBGene00022635	C.elegans	2023_11_23
A0A1N7SYU6	WBGene00006742	C.elegans	2023_11_23
A0A1N7SYU8	WBGene00002976	C.elegans	2023_11_23
A0A1N7SYV5	WBGene00006742	C.elegans	2023_11_23
A0A1N7SYV6	WBGene00010615	C.elegans	2023_11_23
A0A1N7SYV7	WBGene00006742	C.elegans	2023_11_23
A0A1N7SYV9	WBGene00009500	C.elegans	2023_11_23
A0A1N7SYW0	WBGene00021146	C.elegans	2023_11_23
A0A1N7SYW5	WBGene00018373	C.elegans	2023_11_23
A0A1N7SYW9	WBGene00302993	C.elegans	2023_11_23
A0A1N7SYX2	WBGene00003066	C.elegans	2023_11_23
A0A1N7SYY6	WBGene00303013	C.elegans	2023_11_23
A0A1N7SYZ2	WBGene00303000	C.elegans	2023_11_23
A0A1N7SYZ4	WBGene00007751	C.elegans	2023_11_23
A0A1N7SZ06	WBGene00015177	C.elegans	2023_11_23
A0A1N7SZ15	WBGene00002976	C.elegans	2023_11_23
A0A1N7SZF6	WBGene00022635	C.elegans	2023_11_23
A0A1N7SZF7	WBGene00010615	C.elegans	2023_11_23
A0A1N7SZF8	WBGene00021146	C.elegans	2023_11_23
A0A1N7SZG0	WBGene00271444	C.elegans	2023_11_23
A0A1N7SZG1	WBGene00015716	C.elegans	2023_11_23
A0A1Q2U2F4	WBGene00002978	C.elegans	2023_11_23
A0A1S7LE80	WBGene00016206	C.elegans	2023_11_23
A0A1T5HUG1	WBGene00010367	C.elegans	2023_11_23
A0A1T5HUH9	WBGene00012139	C.elegans	2023_11_23
A0A1T5HUI2	WBGene00206532	C.elegans	2023_11_23
A0A1T5HUI4	WBGene00010367	C.elegans	2023_11_23
A0A1T5HUI7	WBGene00010367	C.elegans	2023_11_23
A0A1T5HUI8	WBGene00006710	C.elegans	2023_11_23
A0A1T5HUJ2	WBGene00019362	C.elegans	2023_11_23
A0A1T5HUJ5	WBGene00271567	C.elegans	2023_11_23
A0A1T5HUJ8	WBGene00010367	C.elegans	2023_11_23
A0A1T5HUK0	WBGene00006710	C.elegans	2023_11_23
A0A1T5HUK1	WBGene00018351	C.elegans	2023_11_23
A0A1T5HUK2	WBGene00018351	C.elegans	2023_11_23
A0A1T5HUK3	WBGene00006710	C.elegans	2023_11_23
A0A1T5HUK4	WBGene00006710	C.elegans	2023_11_23
A0A1T5HUK5	WBGene00018392	C.elegans	2023_11_23
A0A1T5HUK6	WBGene00006710	C.elegans	2023_11_23
A0A1T5HUK7	WBGene00016208	C.elegans	2023_11_23
A0A1T5HUK8	WBGene00020970	C.elegans	2023_11_23
A0A1T5HUK9	WBGene00013732	C.elegans	2023_11_23
A0A1T5HUL2	WBGene00016500	C.elegans	2023_11_23
A0A1T5HUL3	WBGene00006710	C.elegans	2023_11_23
A0A1T5HUL4	WBGene00006710	C.elegans	2023_11_23
A0A1T5HUL7	WBGene00006710	C.elegans	2023_11_23
A0A1T5HUL8	WBGene00013732	C.elegans	2023_11_23
A0A1T5HUM0	WBGene00001618	C.elegans	2023_11_23
A0A1T5HUM1	WBGene00006747	C.elegans	2023_11_23
A0A1T5HUM3	WBGene00006747	C.elegans	2023_11_23
A0A1T5HUM5	WBGene00006747	C.elegans	2023_11_23
A0A1T5HUM6	WBGene00006747	C.elegans	2023_11_23
A0A1T5HUM7	WBGene00006747	C.elegans	2023_11_23
A0A1T5HUM9	WBGene00006747	C.elegans	2023_11_23
A0A1T5HUN4	WBGene00006747	C.elegans	2023_11_23
A0A1T5HUU9	WBGene00271605	C.elegans	2023_11_23
A0A1T5HUW0	WBGene00018351	C.elegans	2023_11_23
A0A1T5HUX0	WBGene00271577	C.elegans	2023_11_23
A0A1T5HUY1	WBGene00010367	C.elegans	2023_11_23
A0A1T5HUZ1	WBGene00006787	C.elegans	2023_11_23
A0A1T5HV05	WBGene00020970	C.elegans	2023_11_23
A0A1T5HV17	WBGene00271606	C.elegans	2023_11_23
A0A1W7LFZ8	WBGene00001997	C.elegans	2023_11_23
A0A1X7RBI1	WBGene00009173	C.elegans	2023_11_23
A0A1X7RBI4	WBGene00271694	C.elegans	2023_11_23
A0A1X7RBJ2	WBGene00000459	C.elegans	2023_11_23
A0A1X7RBJ4	WBGene00015818	C.elegans	2023_11_23
A0A1X7RBJ5	WBGene00000459	C.elegans	2023_11_23
A0A1X7RBK2	WBGene00000459	C.elegans	2023_11_23
A0A1X7RBK3	WBGene00000459	C.elegans	2023_11_23
A0A1X7RBK4	WBGene00000459	C.elegans	2023_11_23
A0A1X7RBK7	WBGene00015818	C.elegans	2023_11_23
A0A1X7RBL1	WBGene00000566	C.elegans	2023_11_23
A0A1X7RBL2	WBGene00302984	C.elegans	2023_11_23
A0A1X7RBL4	WBGene00000566	C.elegans	2023_11_23
A0A1X7RBM0	WBGene00000459	C.elegans	2023_11_23
A0A1X7RBM3	WBGene00271707	C.elegans	2023_11_23
A0A1X7RBM4	WBGene00271703	C.elegans	2023_11_23
A0A1X7RBM7	WBGene00000459	C.elegans	2023_11_23
A0A1X7RBN0	WBGene00271715	C.elegans	2023_11_23
A0A1X7RBN3	WBGene00001490	C.elegans	2023_11_23
A0A1X7RBN4	WBGene00010995	C.elegans	2023_11_23
A0A1X7RBN6	WBGene00017341	C.elegans	2023_11_23
A0A1X7RBN7	WBGene00000459	C.elegans	2023_11_23
A0A1X7RBP0	WBGene00022014	C.elegans	2023_11_23
A0A1X7RBP4	WBGene00022858	C.elegans	2023_11_23
A0A1X7RBP7	WBGene00012363	C.elegans	2023_11_23
A0A1X7RBQ0	WBGene00043983	C.elegans	2023_11_23
A0A1X7RBQ2	WBGene00015818	C.elegans	2023_11_23
A0A1X7RBQ5	WBGene00022015	C.elegans	2023_11_23
A0A1X7RBQ6	WBGene00271706	C.elegans	2023_11_23
A0A1X7RBR0	WBGene00022858	C.elegans	2023_11_23
A0A1X7RBR4	WBGene00000459	C.elegans	2023_11_23
A0A1X7RBS0	WBGene00000459	C.elegans	2023_11_23
A0A1X7RBS1	WBGene00271701	C.elegans	2023_11_23
A0A1X7RBS4	WBGene00271657	C.elegans	2023_11_23
A0A1X7RBT1	WBGene00000463	C.elegans	2023_11_23
A0A1X7RBT7	WBGene00012647	C.elegans	2023_11_23
A0A1X7RBU1	WBGene00022015	C.elegans	2023_11_23
A0A1X7RBV1	WBGene00043983	C.elegans	2023_11_23
A0A1X7RC32	WBGene00015818	C.elegans	2023_11_23
A0A1X7RC39	WBGene00015818	C.elegans	2023_11_23
A0A1X7RC48	WBGene00000459	C.elegans	2023_11_23
A0A1X7RC50	WBGene00000459	C.elegans	2023_11_23
A0A1X7RC59	WBGene00019289	C.elegans	2023_11_23
A0A1X7RC60	WBGene00006380	C.elegans	2023_11_23
A0A1X7RC69	WBGene00001478	C.elegans	2023_11_23
A0A1X7RC73	WBGene00000566	C.elegans	2023_11_23
A0A1X7RC97	WBGene00020658	C.elegans	2023_11_23
A0A1X7RCT5	WBGene00000459	C.elegans	2023_11_23
A0A1X7RCV1	WBGene00000459	C.elegans	2023_11_23
A0A1X7RCW1	WBGene00012651	C.elegans	2023_11_23
A0A1X7RCX1	WBGene00022015	C.elegans	2023_11_23
A0A1X7RCY0	WBGene00017341	C.elegans	2023_11_23
A0A238UKI8	WBGene00015155	C.elegans	2023_11_23
A0A238UKJ7	WBGene00018756	C.elegans	2023_11_23
A0A238UKK1	WBGene00018756	C.elegans	2023_11_23
A0A238UKL0	WBGene00005532	C.elegans	2023_11_23
A0A238UKL7	WBGene00019408	C.elegans	2023_11_23
A0A238UKM2	WBGene00015155	C.elegans	2023_11_23
A0A238ULT2	WBGene00018756	C.elegans	2023_11_23
A0A238UMP6	WBGene00271744	C.elegans	2023_11_23
A0A2C9C2E8	WBGene00015007	C.elegans	2023_11_23
A0A2C9C2I3	WBGene00271776	C.elegans	2023_11_23
A0A2C9C2J8	WBGene00012322	C.elegans	2023_11_23
A0A2C9C2L0	WBGene00015007	C.elegans	2023_11_23
A0A2C9C2L6	WBGene00016005	C.elegans	2023_11_23
A0A2C9C2M9	WBGene00271779	C.elegans	2023_11_23
A0A2C9C2N5	WBGene00271822	C.elegans	2023_11_23
A0A2C9C2P6	WBGene00019909	C.elegans	2023_11_23
A0A2C9C2P8	WBGene00001208	C.elegans	2023_11_23
A0A2C9C2R3	WBGene00011465	C.elegans	2023_11_23
A0A2C9C2R4	WBGene00271803	C.elegans	2023_11_23
A0A2C9C2S9	WBGene00016005	C.elegans	2023_11_23
A0A2C9C2T0	WBGene00012005	C.elegans	2023_11_23
A0A2C9C2U3	WBGene00008744	C.elegans	2023_11_23
A0A2C9C2U4	WBGene00018965	C.elegans	2023_11_23
A0A2C9C2U6	WBGene00016931	C.elegans	2023_11_23
A0A2C9C2V9	WBGene00271788	C.elegans	2023_11_23
A0A2C9C2W1	WBGene00001208	C.elegans	2023_11_23
A0A2C9C2W3	WBGene00271777	C.elegans	2023_11_23
A0A2C9C2W7	WBGene00003654	C.elegans	2023_11_23
A0A2C9C2X0	WBGene00016931	C.elegans	2023_11_23
A0A2C9C2X1	WBGene00015894	C.elegans	2023_11_23
A0A2C9C2X5	WBGene00011465	C.elegans	2023_11_23
A0A2C9C2X9	WBGene00271778	C.elegans	2023_11_23
A0A2C9C2Y0	WBGene00006833	C.elegans	2023_11_23
A0A2C9C2Y3	WBGene00020914	C.elegans	2023_11_23
A0A2C9C2Y4	WBGene00016430	C.elegans	2023_11_23
A0A2C9C2Y5	WBGene00006923	C.elegans	2023_11_23
A0A2C9C2Y8	WBGene00012005	C.elegans	2023_11_23
A0A2C9C2Z4	WBGene00015794	C.elegans	2023_11_23
A0A2C9C2Z6	WBGene00015794	C.elegans	2023_11_23
A0A2C9C2Z8	WBGene00008453	C.elegans	2023_11_23
A0A2C9C2Z9	WBGene00017894	C.elegans	2023_11_23
A0A2C9C301	WBGene00018965	C.elegans	2023_11_23
A0A2C9C306	WBGene00016022	C.elegans	2023_11_23
A0A2C9C307	WBGene00271810	C.elegans	2023_11_23
A0A2C9C312	WBGene00000445	C.elegans	2023_11_23
A0A2C9C313	WBGene00013381	C.elegans	2023_11_23
A0A2C9C318	WBGene00006923	C.elegans	2023_11_23
A0A2C9C320	WBGene00002262	C.elegans	2023_11_23
A0A2C9C326	WBGene00019204	C.elegans	2023_11_23
A0A2C9C327	WBGene00020576	C.elegans	2023_11_23
A0A2C9C329	WBGene00017894	C.elegans	2023_11_23
A0A2C9C333	WBGene00001208	C.elegans	2023_11_23
A0A2C9C334	WBGene00271798	C.elegans	2023_11_23
A0A2C9C336	WBGene00016430	C.elegans	2023_11_23
A0A2C9C337	WBGene00019667	C.elegans	2023_11_23
A0A2C9C338	WBGene00271775	C.elegans	2023_11_23
A0A2C9C343	WBGene00019273	C.elegans	2023_11_23
A0A2C9C344	WBGene00011465	C.elegans	2023_11_23
A0A2C9C345	WBGene00011473	C.elegans	2023_11_23
A0A2C9C346	WBGene00016931	C.elegans	2023_11_23
A0A2C9C347	WBGene00271780	C.elegans	2023_11_23
A0A2C9C349	WBGene00005086	C.elegans	2023_11_23
A0A2C9C351	WBGene00008453	C.elegans	2023_11_23
A0A2C9C352	WBGene00004373	C.elegans	2023_11_23
A0A2C9C355	WBGene00020576	C.elegans	2023_11_23
A0A2C9C356	WBGene00271806	C.elegans	2023_11_23
A0A2C9C357	WBGene00021009	C.elegans	2023_11_23
A0A2C9C358	WBGene00015007	C.elegans	2023_11_23
A0A2C9C359	WBGene00012033	C.elegans	2023_11_23
A0A2C9C360	WBGene00021835	C.elegans	2023_11_23
A0A2C9C362	WBGene00017965	C.elegans	2023_11_23
A0A2C9C364	WBGene00019627	C.elegans	2023_11_23
A0A2C9C366	WBGene00018963	C.elegans	2023_11_23
A0A2C9C368	WBGene00019156	C.elegans	2023_11_23
A0A2C9C369	WBGene00015894	C.elegans	2023_11_23
A0A2C9C375	WBGene00019204	C.elegans	2023_11_23
A0A2C9C376	WBGene00003916	C.elegans	2023_11_23
A0A2C9C377	WBGene00016415	C.elegans	2023_11_23
A0A2C9C378	WBGene00003167	C.elegans	2023_11_23
A0A2C9C379	WBGene00006833	C.elegans	2023_11_23
A0A2C9C380	WBGene00006923	C.elegans	2023_11_23
A0A2C9C382	WBGene00303231	C.elegans	2023_11_23
A0A2C9C387	WBGene00019765	C.elegans	2023_11_23
A0A2C9C389	WBGene00012322	C.elegans	2023_11_23
A0A2C9C391	WBGene00017894	C.elegans	2023_11_23
A0A2C9C392	WBGene00017310	C.elegans	2023_11_23
A0A2C9C393	WBGene00017894	C.elegans	2023_11_23
A0A2C9C396	WBGene00016818	C.elegans	2023_11_23
A0A2C9C3A0	WBGene00015968	C.elegans	2023_11_23
A0A2C9C3A3	WBGene00016818	C.elegans	2023_11_23
A0A2C9C3A4	WBGene00018089	C.elegans	2023_11_23
A0A2C9C3A5	WBGene00271817	C.elegans	2023_11_23
A0A2C9C3A8	WBGene00271797	C.elegans	2023_11_23
A0A2C9C3B1	WBGene00016922	C.elegans	2023_11_23
A0A2C9C3B2	WBGene00271819	C.elegans	2023_11_23
A0A2C9C3B3	WBGene00010513	C.elegans	2023_11_23
A0A2C9C3B4	WBGene00017310	C.elegans	2023_11_23
A0A2C9C3B5	WBGene00020576	C.elegans	2023_11_23
A0A2C9C3B6	WBGene00011473	C.elegans	2023_11_23
A0A2C9C3B8	WBGene00018089	C.elegans	2023_11_23
A0A2C9C3C1	WBGene00271807	C.elegans	2023_11_23
A0A2C9C3C4	WBGene00001208	C.elegans	2023_11_23
A0A2C9C3C5	WBGene00018089	C.elegans	2023_11_23
A0A2C9C3C6	WBGene00271827	C.elegans	2023_11_23
A0A2C9C3C7	WBGene00271774	C.elegans	2023_11_23
A0A2C9C3C8	WBGene00271775	C.elegans	2023_11_23
A0A2C9C3C9	WBGene00006833	C.elegans	2023_11_23
A0A2C9C3D0	WBGene00019237	C.elegans	2023_11_23
A0A2C9C3D3	WBGene00018429	C.elegans	2023_11_23
A0A2C9C3D4	WBGene00271824	C.elegans	2023_11_23
A0A2C9C3D7	WBGene00021586	C.elegans	2023_11_23
A0A2C9C3D9	WBGene00012322	C.elegans	2023_11_23
A0A2C9C3E0	WBGene00005086	C.elegans	2023_11_23
A0A2C9C3E1	WBGene00019765	C.elegans	2023_11_23
A0A2C9C3E2	WBGene00019237	C.elegans	2023_11_23
A0A2C9C3E6	WBGene00010513	C.elegans	2023_11_23
A0A2C9C3E7	WBGene00012005	C.elegans	2023_11_23
A0A2C9C3F3	WBGene00271816	C.elegans	2023_11_23
A0A2C9C3F6	WBGene00018963	C.elegans	2023_11_23
A0A2C9C3F7	WBGene00271821	C.elegans	2023_11_23
A0A2C9C3G0	WBGene00006923	C.elegans	2023_11_23
A0A2C9C3G3	WBGene00011794	C.elegans	2023_11_23
A0A2C9C3G8	WBGene00271789	C.elegans	2023_11_23
A0A2C9C3H3	WBGene00001208	C.elegans	2023_11_23
A0A2C9C3H4	WBGene00016891	C.elegans	2023_11_23
A0A2C9C3H6	WBGene00271796	C.elegans	2023_11_23
A0A2C9C3I8	WBGene00271818	C.elegans	2023_11_23
A0A2C9C3I9	WBGene00271804	C.elegans	2023_11_23
A0A2C9C3J1	WBGene00017310	C.elegans	2023_11_23
A0A2C9C3J8	WBGene00015968	C.elegans	2023_11_23
A0A2C9C3K0	WBGene00012005	C.elegans	2023_11_23
A0A2C9C3K2	WBGene00018429	C.elegans	2023_11_23
A0A2C9C3K3	WBGene00018089	C.elegans	2023_11_23
A0A2C9C3L3	WBGene00008453	C.elegans	2023_11_23
A0A2C9C3L5	WBGene00018963	C.elegans	2023_11_23
A0A2C9C3L6	WBGene00010513	C.elegans	2023_11_23
A0A2C9C3L8	WBGene00010513	C.elegans	2023_11_23
A0A2C9C3M6	WBGene00010273	C.elegans	2023_11_23
A0A2C9C3M8	WBGene00011890	C.elegans	2023_11_23
A0A2C9C3N2	WBGene00000445	C.elegans	2023_11_23
A0A2C9C3P4	WBGene00006169	C.elegans	2023_11_23
A0A2C9C3Q9	WBGene00019667	C.elegans	2023_11_23
A0A2C9C3R1	WBGene00015968	C.elegans	2023_11_23
A0A2C9C3S7	WBGene00004373	C.elegans	2023_11_23
A0A2C9C3S8	WBGene00016922	C.elegans	2023_11_23
A0A2C9C3U3	WBGene00271808	C.elegans	2023_11_23
A0A2C9C3V8	WBGene00018429	C.elegans	2023_11_23
A0A2C9C3X7	WBGene00271815	C.elegans	2023_11_23
A0A2C9C3Z4	WBGene00004373	C.elegans	2023_11_23
A0A2I2LDV4	WBGene00006436	C.elegans	2023_11_23
A0A2I2LDV9	WBGene00271830	C.elegans	2023_11_23
A0A2I2LDW8	WBGene00022539	C.elegans	2023_11_23
A0A2I2LDW9	WBGene00022539	C.elegans	2023_11_23
A0A2I2LDX7	WBGene00007387	C.elegans	2023_11_23
A0A2I2LG32	WBGene00018785	C.elegans	2023_11_23
A0A2I2LG35	WBGene00022552	C.elegans	2023_11_23
A0A2I2LG59	WBGene00271832	C.elegans	2023_11_23
A0A2K5ATJ4	WBGene00015009	C.elegans	2023_11_23
A0A2K5ATJ5	WBGene00015740	C.elegans	2023_11_23
A0A2K5ATK0	WBGene00007690	C.elegans	2023_11_23
A0A2K5ATK4	WBGene00284846	C.elegans	2023_11_23
A0A2K5ATK7	WBGene00303032	C.elegans	2023_11_23
A0A2K5ATL0	WBGene00016945	C.elegans	2023_11_23
A0A2K5ATL1	WBGene00007690	C.elegans	2023_11_23
A0A2K5ATL2	WBGene00017010	C.elegans	2023_11_23
A0A2K5ATL4	WBGene00007690	C.elegans	2023_11_23
A0A2K5ATL5	WBGene00284845	C.elegans	2023_11_23
A0A2K5ATL6	WBGene00007711	C.elegans	2023_11_23
A0A2K5ATL7	WBGene00007711	C.elegans	2023_11_23
A0A2K5ATL9	WBGene00017010	C.elegans	2023_11_23
A0A2K5ATM0	WBGene00008311	C.elegans	2023_11_23
A0A2K5ATM1	WBGene00284853	C.elegans	2023_11_23
A0A2K5ATM2	WBGene00018764	C.elegans	2023_11_23
A0A2K5ATM3	WBGene00015590	C.elegans	2023_11_23
A0A2K5ATM4	WBGene00007711	C.elegans	2023_11_23
A0A2K5ATM6	WBGene00303055	C.elegans	2023_11_23
A0A2K5ATM7	WBGene00303057	C.elegans	2023_11_23
A0A2K5ATM8	WBGene00007621	C.elegans	2023_11_23
A0A2K5ATM9	WBGene00018764	C.elegans	2023_11_23
A0A2K5ATN0	WBGene00303058	C.elegans	2023_11_23
A0A2K5ATN1	WBGene00189958	C.elegans	2023_11_23
A0A2K5ATN2	WBGene00008311	C.elegans	2023_11_23
A0A2K5ATN3	WBGene00303056	C.elegans	2023_11_23
A0A2K5ATN4	WBGene00303070	C.elegans	2023_11_23
A0A2K5ATN5	WBGene00303082	C.elegans	2023_11_23
A0A2K5ATN6	WBGene00303088	C.elegans	2023_11_23
A0A2K5ATN7	WBGene00017010	C.elegans	2023_11_23
A0A2K5ATN8	WBGene00303094	C.elegans	2023_11_23
A0A2K5ATN9	WBGene00303090	C.elegans	2023_11_23
A0A2K5ATP0	WBGene00012371	C.elegans	2023_11_23
A0A2K5ATP1	WBGene00303103	C.elegans	2023_11_23
A0A2K5ATP2	WBGene00303028	C.elegans	2023_11_23
A0A2K5ATP3	WBGene00303078	C.elegans	2023_11_23
A0A2K5ATP4	WBGene00284854	C.elegans	2023_11_23
A0A2K5ATP5	WBGene00303104	C.elegans	2023_11_23
A0A2K5ATP6	WBGene00018764	C.elegans	2023_11_23
A0A2K5ATP7	WBGene00007433	C.elegans	2023_11_23
A0A2K5ATP8	WBGene00001544	C.elegans	2023_11_23
A0A2K5ATP9	WBGene00007504	C.elegans	2023_11_23
A0A2K5ATQ0	WBGene00007191	C.elegans	2023_11_23
A0A2K5ATQ1	WBGene00303037	C.elegans	2023_11_23
A0A2K5ATQ2	WBGene00303103	C.elegans	2023_11_23
A0A2K5ATQ3	WBGene00016120	C.elegans	2023_11_23
A0A2K5ATQ4	WBGene00001544	C.elegans	2023_11_23
A0A2K5ATQ5	WBGene00303104	C.elegans	2023_11_23
A0A2K5ATQ6	WBGene00303097	C.elegans	2023_11_23
A0A2K5ATQ7	WBGene00303054	C.elegans	2023_11_23
A0A2K5ATQ8	WBGene00016120	C.elegans	2023_11_23
A0A2K5ATQ9	WBGene00284851	C.elegans	2023_11_23
A0A2K5ATR1	WBGene00302998	C.elegans	2023_11_23
A0A2K5ATR2	WBGene00303071	C.elegans	2023_11_23
A0A2K5ATR3	WBGene00303061	C.elegans	2023_11_23
A0A2K5ATR4	WBGene00303064	C.elegans	2023_11_23
A0A2K5ATR5	WBGene00016120	C.elegans	2023_11_23
A0A2K5ATR6	WBGene00303080	C.elegans	2023_11_23
A0A2K5ATR7	WBGene00022450	C.elegans	2023_11_23
A0A2K5ATR8	WBGene00001544	C.elegans	2023_11_23
A0A2K5ATR9	WBGene00016120	C.elegans	2023_11_23
A0A2K5ATS0	WBGene00303077	C.elegans	2023_11_23
A0A2K5ATS1	WBGene00303089	C.elegans	2023_11_23
A0A2K5ATS2	WBGene00303087	C.elegans	2023_11_23
A0A2K5ATS3	WBGene00022450	C.elegans	2023_11_23
A0A2K5ATS4	WBGene00015143	C.elegans	2023_11_23
A0A2K5ATS6	WBGene00303068	C.elegans	2023_11_23
A0A2K5ATS7	WBGene00015143	C.elegans	2023_11_23
A0A2K5ATS8	WBGene00302998	C.elegans	2023_11_23
A0A2K5ATT0	WBGene00015143	C.elegans	2023_11_23
A0A2K5ATT1	WBGene00303033	C.elegans	2023_11_23
A0A2K5ATT3	WBGene00303035	C.elegans	2023_11_23
A0A2K5ATT4	WBGene00284850	C.elegans	2023_11_23
A0A2K5ATT5	WBGene00015641	C.elegans	2023_11_23
A0A2K5ATT6	WBGene00015647	C.elegans	2023_11_23
A0A2K5ATT7	WBGene00007577	C.elegans	2023_11_23
A0A2K5ATT8	WBGene00015754	C.elegans	2023_11_23
A0A2K5ATT9	WBGene00015085	C.elegans	2023_11_23
A0A2K5ATU0	WBGene00006735	C.elegans	2023_11_23
A0A2K5ATU1	WBGene00016977	C.elegans	2023_11_23
A0A2K5ATU2	WBGene00303079	C.elegans	2023_11_23
A0A2K5ATU3	WBGene00284844	C.elegans	2023_11_23
A0A2K5ATU4	WBGene00015488	C.elegans	2023_11_23
A0A2K5ATU5	WBGene00016977	C.elegans	2023_11_23
A0A2K5ATU6	WBGene00303050	C.elegans	2023_11_23
A0A2K5ATU7	WBGene00017163	C.elegans	2023_11_23
A0A2K5ATV0	WBGene00284847	C.elegans	2023_11_23
A0A2K5ATV1	WBGene00303072	C.elegans	2023_11_23
A0A2K5ATV2	WBGene00003936	C.elegans	2023_11_23
A0A2K5ATV3	WBGene00016977	C.elegans	2023_11_23
A0A2K5ATV4	WBGene00303031	C.elegans	2023_11_23
A0A2K5ATV5	WBGene00015641	C.elegans	2023_11_23
A0A2K5ATV6	WBGene00303093	C.elegans	2023_11_23
A0A2K5ATV7	WBGene00303092	C.elegans	2023_11_23
A0A2K5ATV8	WBGene00303005	C.elegans	2023_11_23
A0A2K5ATV9	WBGene00303095	C.elegans	2023_11_23
A0A2K5ATW0	WBGene00303096	C.elegans	2023_11_23
A0A2K5ATW1	WBGene00303042	C.elegans	2023_11_23
A0A2K5ATW2	WBGene00303046	C.elegans	2023_11_23
A0A2K5ATW3	WBGene00303086	C.elegans	2023_11_23
A0A2K5ATW4	WBGene00303040	C.elegans	2023_11_23
A0A2K5ATW5	WBGene00016981	C.elegans	2023_11_23
A0A2K5ATW6	WBGene00303036	C.elegans	2023_11_23
A0A2K5ATW7	WBGene00013373	C.elegans	2023_11_23
A0A2K5ATW8	WBGene00303039	C.elegans	2023_11_23
A0A2K5ATW9	WBGene00303073	C.elegans	2023_11_23
A0A2K5ATX0	WBGene00303083	C.elegans	2023_11_23
A0A2K5ATX1	WBGene00303041	C.elegans	2023_11_23
A0A2K5ATX2	WBGene00303059	C.elegans	2023_11_23
A0A2K5ATX3	WBGene00303049	C.elegans	2023_11_23
A0A2K5ATX4	WBGene00022165	C.elegans	2023_11_23
A0A2K5ATX5	WBGene00303091	C.elegans	2023_11_23
A0A2K5ATX6	WBGene00303076	C.elegans	2023_11_23
A0A2K5ATX7	WBGene00303067	C.elegans	2023_11_23
A0A2K5ATX8	WBGene00303063	C.elegans	2023_11_23
A0A2K5ATX9	WBGene00303043	C.elegans	2023_11_23
A0A2K5ATY0	WBGene00015141	C.elegans	2023_11_23
A0A2K5ATY1	WBGene00303100	C.elegans	2023_11_23
A0A2K5ATY2	WBGene00303085	C.elegans	2023_11_23
A0A2K5ATY3	WBGene00018697	C.elegans	2023_11_23
A0A2K5ATY4	WBGene00303099	C.elegans	2023_11_23
A0A2K5ATY5	WBGene00007348	C.elegans	2023_11_23
A0A2K5ATY6	WBGene00284855	C.elegans	2023_11_23
A0A2K5ATY7	WBGene00015621	C.elegans	2023_11_23
A0A2K5ATY8	WBGene00303048	C.elegans	2023_11_23
A0A2K5ATY9	WBGene00015621	C.elegans	2023_11_23
A0A2K5ATZ0	WBGene00303038	C.elegans	2023_11_23
A0A2K5ATZ1	WBGene00015621	C.elegans	2023_11_23
A0A2K5ATZ2	WBGene00284849	C.elegans	2023_11_23
A0A2K5ATZ3	WBGene00303034	C.elegans	2023_11_23
A0A2K5ATZ4	WBGene00303069	C.elegans	2023_11_23
A0A2K5ATZ5	WBGene00016089	C.elegans	2023_11_23
A0A2K5ATZ6	WBGene00303044	C.elegans	2023_11_23
A0A2K5ATZ7	WBGene00015751	C.elegans	2023_11_23
A0A2K5ATZ8	WBGene00015138	C.elegans	2023_11_23
A0A2K5ATZ9	WBGene00303045	C.elegans	2023_11_23
A0A2K5AU00	WBGene00015751	C.elegans	2023_11_23
A0A2K5AU01	WBGene00303051	C.elegans	2023_11_23
A0A2K5AU02	WBGene00016089	C.elegans	2023_11_23
A0A2K5AU03	WBGene00007487	C.elegans	2023_11_23
A0A2K5AU04	WBGene00018376	C.elegans	2023_11_23
A0A2K5AU05	WBGene00303101	C.elegans	2023_11_23
A0A2K5AU06	WBGene00015492	C.elegans	2023_11_23
A0A2K5AU07	WBGene00002146	C.elegans	2023_11_23
A0A2K5AU08	WBGene00303060	C.elegans	2023_11_23
A0A2K5AU09	WBGene00303062	C.elegans	2023_11_23
A0A2K5AU10	WBGene00303053	C.elegans	2023_11_23
A0A2K5AU11	WBGene00303052	C.elegans	2023_11_23
A0A2K5AU12	WBGene00018376	C.elegans	2023_11_23
A0A2K5AU13	WBGene00303066	C.elegans	2023_11_23
A0A2K5AU14	WBGene00303047	C.elegans	2023_11_23
A0A2K5AU15	WBGene00303075	C.elegans	2023_11_23
A0A2K5AU16	WBGene00000176	C.elegans	2023_11_23
A0A2K5AU17	WBGene00044004	C.elegans	2023_11_23
A0A2K5AU18	WBGene00284848	C.elegans	2023_11_23
A0A2K5AU19	WBGene00303102	C.elegans	2023_11_23
A0A2K5AU20	WBGene00000176	C.elegans	2023_11_23
A0A2K5AU21	WBGene00284867	C.elegans	2023_11_23
A0A2K5AU22	WBGene00303102	C.elegans	2023_11_23
A0A2K5AU23	WBGene00021324	C.elegans	2023_11_23
A0A2K5AU24	WBGene00303065	C.elegans	2023_11_23
A0A2K5AU25	WBGene00021324	C.elegans	2023_11_23
A0A2K5AU26	WBGene00303101	C.elegans	2023_11_23
A0A2K5AU27	WBGene00303098	C.elegans	2023_11_23
A0A2K5AU28	WBGene00021324	C.elegans	2023_11_23
A0A2K5AU29	WBGene00021324	C.elegans	2023_11_23
A0A2K5AU30	WBGene00303081	C.elegans	2023_11_23
A0A2K5AU31	WBGene00303074	C.elegans	2023_11_23
A0A2K5AU32	WBGene00021324	C.elegans	2023_11_23
A0A2R8F5A2	WBGene00303002	C.elegans	2023_11_23
A0A2R8F5A8	WBGene00302998	C.elegans	2023_11_23
A0A2R8F5N2	WBGene00303005	C.elegans	2023_11_23
A0A2U9ZY79	WBGene00235287	C.elegans	2023_11_23
A0A2X0RCW6	WBGene00006657	C.elegans	2023_11_23
A0A2X0RCX2	WBGene00303208	C.elegans	2023_11_23
A0A2X0RCY9	WBGene00004123	C.elegans	2023_11_23
A0A2X0RDZ3	WBGene00006657	C.elegans	2023_11_23
A0A2X0RE13	WBGene00303233	C.elegans	2023_11_23
A0A2X0REA8	WBGene00006657	C.elegans	2023_11_23
A0A2X0REC4	WBGene00004123	C.elegans	2023_11_23
A0A2X0REL6	WBGene00006657	C.elegans	2023_11_23
A0A2X0REN2	WBGene00006432	C.elegans	2023_11_23
A0A2X0RQ43	WBGene00006657	C.elegans	2023_11_23
A0A2X0RQ66	WBGene00004123	C.elegans	2023_11_23
A0A2X0SX30	WBGene00006657	C.elegans	2023_11_23
A0A2X0SX51	WBGene00004123	C.elegans	2023_11_23
A0A2X0T1Z3	WBGene00007064	C.elegans	2023_11_23
A0A2X0T211	WBGene00022427	C.elegans	2023_11_23
A0A2X0T496	WBGene00002189	C.elegans	2023_11_23
A0A3B1DQ22	WBGene00013739	C.elegans	2023_11_23
A0A3B1DQ66	WBGene00019428	C.elegans	2023_11_23
A0A3B1DQ87	WBGene00016184	C.elegans	2023_11_23
A0A3B1DQA9	WBGene00004996	C.elegans	2023_11_23
A0A3B1DQC8	WBGene00021513	C.elegans	2023_11_23
A0A3B1DQF4	WBGene00006435	C.elegans	2023_11_23
A0A3B1DQH4	WBGene00022842	C.elegans	2023_11_23
A0A3B1DQJ7	WBGene00003166	C.elegans	2023_11_23
A0A3B1DQL6	WBGene00000952	C.elegans	2023_11_23
A0A3B1DQN5	WBGene00003166	C.elegans	2023_11_23
[truncated: 106,946 more rows]

## Sheet: Supp Table 6
Supplementary Table 6. Gene identifiers for the transcriptomics experiments used to calculate the semantic similarity of the terms
Gene	condition	trend	Organism
S000000004	wt	Upregulated	S.cerevisiae
S000000006	wt	Upregulated	S.cerevisiae
S000000013	wt	Upregulated	S.cerevisiae
S000000016	wt	Upregulated	S.cerevisiae
S000000028	wt	Upregulated	S.cerevisiae
S000000037	wt	Upregulated	S.cerevisiae
S000000042	wt	Upregulated	S.cerevisiae
S000000049	wt	Upregulated	S.cerevisiae
S000000050	wt	Upregulated	S.cerevisiae
S000000056	wt	Upregulated	S.cerevisiae
S000000058	wt	Upregulated	S.cerevisiae
S000028813	wt	Upregulated	S.cerevisiae
S000000062	wt	Upregulated	S.cerevisiae
S000000073	wt	Upregulated	S.cerevisiae
S000000075	wt	Upregulated	S.cerevisiae
S000000080	wt	Upregulated	S.cerevisiae
S000000084	wt	Upregulated	S.cerevisiae
S000000115	wt	Upregulated	S.cerevisiae
S000000118	wt	Upregulated	S.cerevisiae
S000007591	wt	Upregulated	S.cerevisiae
S000000129	wt	Upregulated	S.cerevisiae
S000000137	wt	Upregulated	S.cerevisiae
S000000139	wt	Upregulated	S.cerevisiae
S000000145	wt	Upregulated	S.cerevisiae
S000000154	wt	Upregulated	S.cerevisiae
S000000160	wt	Upregulated	S.cerevisiae
S000000171	wt	Upregulated	S.cerevisiae
S000000174	wt	Upregulated	S.cerevisiae
S000007228	wt	Upregulated	S.cerevisiae
S000028598	wt	Upregulated	S.cerevisiae
S000000203	wt	Upregulated	S.cerevisiae
S000000209	wt	Upregulated	S.cerevisiae
S000000210	wt	Upregulated	S.cerevisiae
S000000217	wt	Upregulated	S.cerevisiae
S000000222	wt	Upregulated	S.cerevisiae
S000000223	wt	Upregulated	S.cerevisiae
S000000224	wt	Upregulated	S.cerevisiae
S000000230	wt	Upregulated	S.cerevisiae
S000000237	wt	Upregulated	S.cerevisiae
S000000250	wt	Upregulated	S.cerevisiae
S000000251	wt	Upregulated	S.cerevisiae
S000000254	wt	Upregulated	S.cerevisiae
S000000256	wt	Upregulated	S.cerevisiae
S000000257	wt	Upregulated	S.cerevisiae
S000000258	wt	Upregulated	S.cerevisiae
S000000260	wt	Upregulated	S.cerevisiae
S000028736	wt	Upregulated	S.cerevisiae
S000000266	wt	Upregulated	S.cerevisiae
S000000271	wt	Upregulated	S.cerevisiae
S000000276	wt	Upregulated	S.cerevisiae
S000000280	wt	Upregulated	S.cerevisiae
S000000286	wt	Upregulated	S.cerevisiae
S000007522	wt	Upregulated	S.cerevisiae
S000002157	wt	Upregulated	S.cerevisiae
S000000294	wt	Upregulated	S.cerevisiae
S000000297	wt	Upregulated	S.cerevisiae
S000000309	wt	Upregulated	S.cerevisiae
S000000318	wt	Upregulated	S.cerevisiae
S000000321	wt	Upregulated	S.cerevisiae
S000000330	wt	Upregulated	S.cerevisiae
S000000336	wt	Upregulated	S.cerevisiae
S000000341	wt	Upregulated	S.cerevisiae
S000000343	wt	Upregulated	S.cerevisiae
S000000351	wt	Upregulated	S.cerevisiae
S000000353	wt	Upregulated	S.cerevisiae
S000000373	wt	Upregulated	S.cerevisiae
S000000374	wt	Upregulated	S.cerevisiae
S000000377	wt	Upregulated	S.cerevisiae
S000000379	wt	Upregulated	S.cerevisiae
S000000384	wt	Upregulated	S.cerevisiae
S000000386	wt	Upregulated	S.cerevisiae
S000028603	wt	Upregulated	S.cerevisiae
S000000387	wt	Upregulated	S.cerevisiae
S000000390	wt	Upregulated	S.cerevisiae
S000000407	wt	Upregulated	S.cerevisiae
S000000434	wt	Upregulated	S.cerevisiae
S000029722	wt	Upregulated	S.cerevisiae
S000000444	wt	Upregulated	S.cerevisiae
S000000445	wt	Upregulated	S.cerevisiae
S000000454	wt	Upregulated	S.cerevisiae
S000007649	wt	Upregulated	S.cerevisiae
S000000473	wt	Upregulated	S.cerevisiae
S000000474	wt	Upregulated	S.cerevisiae
S000000488	wt	Upregulated	S.cerevisiae
S000000489	wt	Upregulated	S.cerevisiae
S000000498	wt	Upregulated	S.cerevisiae
S000000500	wt	Upregulated	S.cerevisiae
S000028605	wt	Upregulated	S.cerevisiae
S000000501	wt	Upregulated	S.cerevisiae
S000000503	wt	Upregulated	S.cerevisiae
S000007221	wt	Upregulated	S.cerevisiae
S000000530	wt	Upregulated	S.cerevisiae
S000000589	wt	Upregulated	S.cerevisiae
S000007548	wt	Upregulated	S.cerevisiae
S000000540	wt	Upregulated	S.cerevisiae
S000000545	wt	Upregulated	S.cerevisiae
S000000553	wt	Upregulated	S.cerevisiae
S000087203	wt	Upregulated	S.cerevisiae
S000000554	wt	Upregulated	S.cerevisiae
S000000555	wt	Upregulated	S.cerevisiae
S000000562	wt	Upregulated	S.cerevisiae
S000000598	wt	Upregulated	S.cerevisiae
S000000600	wt	Upregulated	S.cerevisiae
S000000615	wt	Upregulated	S.cerevisiae
S000000641	wt	Upregulated	S.cerevisiae
S000000657	wt	Upregulated	S.cerevisiae
S000000672	wt	Upregulated	S.cerevisiae
S000000678	wt	Upregulated	S.cerevisiae
S000000679	wt	Upregulated	S.cerevisiae
S000000695	wt	Upregulated	S.cerevisiae
S000002165	wt	Upregulated	S.cerevisiae
S000002167	wt	Upregulated	S.cerevisiae
S000002179	wt	Upregulated	S.cerevisiae
S000002180	wt	Upregulated	S.cerevisiae
S000002182	wt	Upregulated	S.cerevisiae
S000002183	wt	Upregulated	S.cerevisiae
S000002197	wt	Upregulated	S.cerevisiae
S000002207	wt	Upregulated	S.cerevisiae
S000002212	wt	Upregulated	S.cerevisiae
S000002217	wt	Upregulated	S.cerevisiae
S000002230	wt	Upregulated	S.cerevisiae
S000002237	wt	Upregulated	S.cerevisiae
S000002243	wt	Upregulated	S.cerevisiae
S000002255	wt	Upregulated	S.cerevisiae
S000002268	wt	Upregulated	S.cerevisiae
S000002272	wt	Upregulated	S.cerevisiae
S000002273	wt	Upregulated	S.cerevisiae
S000002277	wt	Upregulated	S.cerevisiae
S000002282	wt	Upregulated	S.cerevisiae
S000007232	wt	Upregulated	S.cerevisiae
S000002303	wt	Upregulated	S.cerevisiae
S000002308	wt	Upregulated	S.cerevisiae
S000002328	wt	Upregulated	S.cerevisiae
S000002340	wt	Upregulated	S.cerevisiae
S000002342	wt	Upregulated	S.cerevisiae
S000002358	wt	Upregulated	S.cerevisiae
S000002363	wt	Upregulated	S.cerevisiae
S000002365	wt	Upregulated	S.cerevisiae
S000002369	wt	Upregulated	S.cerevisiae
S000002373	wt	Upregulated	S.cerevisiae
S000002374	wt	Upregulated	S.cerevisiae
S000002377	wt	Upregulated	S.cerevisiae
S000002381	wt	Upregulated	S.cerevisiae
S000002382	wt	Upregulated	S.cerevisiae
S000002393	wt	Upregulated	S.cerevisiae
S000002403	wt	Upregulated	S.cerevisiae
S000002405	wt	Upregulated	S.cerevisiae
S000002408	wt	Upregulated	S.cerevisiae
S000002416	wt	Upregulated	S.cerevisiae
S000113613	wt	Upregulated	S.cerevisiae
S000002425	wt	Upregulated	S.cerevisiae
S000002426	wt	Upregulated	S.cerevisiae
S000002429	wt	Upregulated	S.cerevisiae
S000002437	wt	Upregulated	S.cerevisiae
S000002438	wt	Upregulated	S.cerevisiae
S000002439	wt	Upregulated	S.cerevisiae
S000007234	wt	Upregulated	S.cerevisiae
S000002462	wt	Upregulated	S.cerevisiae
S000002465	wt	Upregulated	S.cerevisiae
S000002466	wt	Upregulated	S.cerevisiae
S000002472	wt	Upregulated	S.cerevisiae
S000002477	wt	Upregulated	S.cerevisiae
S000002484	wt	Upregulated	S.cerevisiae
S000002489	wt	Upregulated	S.cerevisiae
S000002492	wt	Upregulated	S.cerevisiae
S000002499	wt	Upregulated	S.cerevisiae
S000002511	wt	Upregulated	S.cerevisiae
S000113555	wt	Upregulated	S.cerevisiae
S000002562	wt	Upregulated	S.cerevisiae
S000002578	wt	Upregulated	S.cerevisiae
S000002580	wt	Upregulated	S.cerevisiae
S000002612	wt	Upregulated	S.cerevisiae
S000002622	wt	Upregulated	S.cerevisiae
S000002624	wt	Upregulated	S.cerevisiae
S000002626	wt	Upregulated	S.cerevisiae
S000002631	wt	Upregulated	S.cerevisiae
S000002639	wt	Upregulated	S.cerevisiae
S000002644	wt	Upregulated	S.cerevisiae
S000002650	wt	Upregulated	S.cerevisiae
S000002661	wt	Upregulated	S.cerevisiae
S000002666	wt	Upregulated	S.cerevisiae
S000002667	wt	Upregulated	S.cerevisiae
S000002670	wt	Upregulated	S.cerevisiae
S000002681	wt	Upregulated	S.cerevisiae
S000002690	wt	Upregulated	S.cerevisiae
S000002693	wt	Upregulated	S.cerevisiae
S000002725	wt	Upregulated	S.cerevisiae
S000002738	wt	Upregulated	S.cerevisiae
S000002742	wt	Upregulated	S.cerevisiae
S000002750	wt	Upregulated	S.cerevisiae
S000002751	wt	Upregulated	S.cerevisiae
S000002758	wt	Upregulated	S.cerevisiae
S000007235	wt	Upregulated	S.cerevisiae
S000002774	wt	Upregulated	S.cerevisiae
S000002782	wt	Upregulated	S.cerevisiae
S000007605	wt	Upregulated	S.cerevisiae
S000002788	wt	Upregulated	S.cerevisiae
S000007650	wt	Upregulated	S.cerevisiae
S000002799	wt	Upregulated	S.cerevisiae
S000002802	wt	Upregulated	S.cerevisiae
S000002810	wt	Upregulated	S.cerevisiae
S000002811	wt	Upregulated	S.cerevisiae
S000002861	wt	Upregulated	S.cerevisiae
S000087209	wt	Upregulated	S.cerevisiae
S000002914	wt	Upregulated	S.cerevisiae
S000002920	wt	Upregulated	S.cerevisiae
S000002921	wt	Upregulated	S.cerevisiae
S000002923	wt	Upregulated	S.cerevisiae
S000002924	wt	Upregulated	S.cerevisiae
S000002931	wt	Upregulated	S.cerevisiae
S000002941	wt	Upregulated	S.cerevisiae
S000002948	wt	Upregulated	S.cerevisiae
S000000737	wt	Upregulated	S.cerevisiae
S000000738	wt	Upregulated	S.cerevisiae
S000000746	wt	Upregulated	S.cerevisiae
S000000749	wt	Upregulated	S.cerevisiae
S000000761	wt	Upregulated	S.cerevisiae
S000000763	wt	Upregulated	S.cerevisiae
S000000765	wt	Upregulated	S.cerevisiae
S000000767	wt	Upregulated	S.cerevisiae
S000000775	wt	Upregulated	S.cerevisiae
S000000783	wt	Upregulated	S.cerevisiae
S000002954	wt	Upregulated	S.cerevisiae
S000000786	wt	Upregulated	S.cerevisiae
S000000795	wt	Upregulated	S.cerevisiae
S000000797	wt	Upregulated	S.cerevisiae
S000000798	wt	Upregulated	S.cerevisiae
S000000799	wt	Upregulated	S.cerevisiae
S000000806	wt	Upregulated	S.cerevisiae
S000000814	wt	Upregulated	S.cerevisiae
S000000826	wt	Upregulated	S.cerevisiae
S000000835	wt	Upregulated	S.cerevisiae
S000000836	wt	Upregulated	S.cerevisiae
S000000837	wt	Upregulated	S.cerevisiae
S000000839	wt	Upregulated	S.cerevisiae
S000001954	wt	Upregulated	S.cerevisiae
S000000847	wt	Upregulated	S.cerevisiae
S000000855	wt	Upregulated	S.cerevisiae
S000007523	wt	Upregulated	S.cerevisiae
S000000856	wt	Upregulated	S.cerevisiae
S000000860	wt	Upregulated	S.cerevisiae
S000000863	wt	Upregulated	S.cerevisiae
S000000864	wt	Upregulated	S.cerevisiae
S000000869	wt	Upregulated	S.cerevisiae
S000000871	wt	Upregulated	S.cerevisiae
S000000881	wt	Upregulated	S.cerevisiae
S000000883	wt	Upregulated	S.cerevisiae
S000000898	wt	Upregulated	S.cerevisiae
S000000900	wt	Upregulated	S.cerevisiae
S000000905	wt	Upregulated	S.cerevisiae
S000000908	wt	Upregulated	S.cerevisiae
S000000921	wt	Upregulated	S.cerevisiae
S000000923	wt	Upregulated	S.cerevisiae
S000000939	wt	Upregulated	S.cerevisiae
S000000944	wt	Upregulated	S.cerevisiae
S000000945	wt	Upregulated	S.cerevisiae
S000000952	wt	Upregulated	S.cerevisiae
S000000960	wt	Upregulated	S.cerevisiae
S000000964	wt	Upregulated	S.cerevisiae
S000000965	wt	Upregulated	S.cerevisiae
S000000971	wt	Upregulated	S.cerevisiae
S000028625	wt	Upregulated	S.cerevisiae
S000000981	wt	Upregulated	S.cerevisiae
S000000987	wt	Upregulated	S.cerevisiae
S000001882	wt	Upregulated	S.cerevisiae
S000001880	wt	Upregulated	S.cerevisiae
S000001878	wt	Upregulated	S.cerevisiae
S000001865	wt	Upregulated	S.cerevisiae
S000001864	wt	Upregulated	S.cerevisiae
S000001850	wt	Upregulated	S.cerevisiae
S000001844	wt	Upregulated	S.cerevisiae
S000001843	wt	Upregulated	S.cerevisiae
S000001842	wt	Upregulated	S.cerevisiae
S000001840	wt	Upregulated	S.cerevisiae
S000001839	wt	Upregulated	S.cerevisiae
S000001836	wt	Upregulated	S.cerevisiae
S000001835	wt	Upregulated	S.cerevisiae
S000001899	wt	Upregulated	S.cerevisiae
S000001900	wt	Upregulated	S.cerevisiae
S000007606	wt	Upregulated	S.cerevisiae
S000001913	wt	Upregulated	S.cerevisiae
S000001916	wt	Upregulated	S.cerevisiae
S000001919	wt	Upregulated	S.cerevisiae
S000002968	wt	Upregulated	S.cerevisiae
S000001928	wt	Upregulated	S.cerevisiae
S000001931	wt	Upregulated	S.cerevisiae
S000001943	wt	Upregulated	S.cerevisiae
S000001946	wt	Upregulated	S.cerevisiae
S000001948	wt	Upregulated	S.cerevisiae
S000001949	wt	Upregulated	S.cerevisiae
S000002978	wt	Upregulated	S.cerevisiae
S000002979	wt	Upregulated	S.cerevisiae
S000002981	wt	Upregulated	S.cerevisiae
S000003005	wt	Upregulated	S.cerevisiae
S000003013	wt	Upregulated	S.cerevisiae
S000003015	wt	Upregulated	S.cerevisiae
S000003019	wt	Upregulated	S.cerevisiae
S000003021	wt	Upregulated	S.cerevisiae
S000003030	wt	Upregulated	S.cerevisiae
S000003041	wt	Upregulated	S.cerevisiae
S000003055	wt	Upregulated	S.cerevisiae
S000003072	wt	Upregulated	S.cerevisiae
S000003085	wt	Upregulated	S.cerevisiae
S000003089	wt	Upregulated	S.cerevisiae
S000003090	wt	Upregulated	S.cerevisiae
S000003109	wt	Upregulated	S.cerevisiae
S000003114	wt	Upregulated	S.cerevisiae
S000003124	wt	Upregulated	S.cerevisiae
S000003126	wt	Upregulated	S.cerevisiae
S000003131	wt	Upregulated	S.cerevisiae
S000003138	wt	Upregulated	S.cerevisiae
S000003147	wt	Upregulated	S.cerevisiae
S000003148	wt	Upregulated	S.cerevisiae
S000003151	wt	Upregulated	S.cerevisiae
S000003152	wt	Upregulated	S.cerevisiae
S000003173	wt	Upregulated	S.cerevisiae
S000003199	wt	Upregulated	S.cerevisiae
S000003205	wt	Upregulated	S.cerevisiae
S000003209	wt	Upregulated	S.cerevisiae
S000003217	wt	Upregulated	S.cerevisiae
S000003218	wt	Upregulated	S.cerevisiae
S000003227	wt	Upregulated	S.cerevisiae
S000003240	wt	Upregulated	S.cerevisiae
S000003251	wt	Upregulated	S.cerevisiae
S000003253	wt	Upregulated	S.cerevisiae
S000003255	wt	Upregulated	S.cerevisiae
S000028636	wt	Upregulated	S.cerevisiae
S000003264	wt	Upregulated	S.cerevisiae
S000003275	wt	Upregulated	S.cerevisiae
S000003280	wt	Upregulated	S.cerevisiae
S000003291	wt	Upregulated	S.cerevisiae
S000003298	wt	Upregulated	S.cerevisiae
S000003299	wt	Upregulated	S.cerevisiae
S000003302	wt	Upregulated	S.cerevisiae
S000003311	wt	Upregulated	S.cerevisiae
S000003319	wt	Upregulated	S.cerevisiae
S000003320	wt	Upregulated	S.cerevisiae
S000003329	wt	Upregulated	S.cerevisiae
S000003333	wt	Upregulated	S.cerevisiae
S000003342	wt	Upregulated	S.cerevisiae
S000003344	wt	Upregulated	S.cerevisiae
S000028550	wt	Upregulated	S.cerevisiae
S000003359	wt	Upregulated	S.cerevisiae
S000003367	wt	Upregulated	S.cerevisiae
S000003370	wt	Upregulated	S.cerevisiae
S000003374	wt	Upregulated	S.cerevisiae
S000003376	wt	Upregulated	S.cerevisiae
S000028638	wt	Upregulated	S.cerevisiae
S000003381	wt	Upregulated	S.cerevisiae
S000003385	wt	Upregulated	S.cerevisiae
S000029726	wt	Upregulated	S.cerevisiae
S000003421	wt	Upregulated	S.cerevisiae
S000003433	wt	Upregulated	S.cerevisiae
S000003445	wt	Upregulated	S.cerevisiae
S000003457	wt	Upregulated	S.cerevisiae
S000003463	wt	Upregulated	S.cerevisiae
S000003471	wt	Upregulated	S.cerevisiae
S000003480	wt	Upregulated	S.cerevisiae
S000003482	wt	Upregulated	S.cerevisiae
S000003485	wt	Upregulated	S.cerevisiae
S000003486	wt	Upregulated	S.cerevisiae
S000003488	wt	Upregulated	S.cerevisiae
S000003490	wt	Upregulated	S.cerevisiae
S000003500	wt	Upregulated	S.cerevisiae
S000003516	wt	Upregulated	S.cerevisiae
S000003524	wt	Upregulated	S.cerevisiae
S000001000	wt	Upregulated	S.cerevisiae
S000001004	wt	Upregulated	S.cerevisiae
S000001008	wt	Upregulated	S.cerevisiae
S000001013	wt	Upregulated	S.cerevisiae
S000001016	wt	Upregulated	S.cerevisiae
S000001022	wt	Upregulated	S.cerevisiae
S000003529	wt	Upregulated	S.cerevisiae
S000028830	wt	Upregulated	S.cerevisiae
S000001057	wt	Upregulated	S.cerevisiae
S000001058	wt	Upregulated	S.cerevisiae
S000003531	wt	Upregulated	S.cerevisiae
S000001064	wt	Upregulated	S.cerevisiae
S000001072	wt	Upregulated	S.cerevisiae
S000001091	wt	Upregulated	S.cerevisiae
S000001096	wt	Upregulated	S.cerevisiae
S000001113	wt	Upregulated	S.cerevisiae
S000001117	wt	Upregulated	S.cerevisiae
S000028552	wt	Upregulated	S.cerevisiae
S000001129	wt	Upregulated	S.cerevisiae
S000001138	wt	Upregulated	S.cerevisiae
S000001146	wt	Upregulated	S.cerevisiae
S000001154	wt	Upregulated	S.cerevisiae
S000001158	wt	Upregulated	S.cerevisiae
S000001166	wt	Upregulated	S.cerevisiae
S000001168	wt	Upregulated	S.cerevisiae
S000001179	wt	Upregulated	S.cerevisiae
S000001180	wt	Upregulated	S.cerevisiae
S000001181	wt	Upregulated	S.cerevisiae
S000001182	wt	Upregulated	S.cerevisiae
S000001199	wt	Upregulated	S.cerevisiae
S000001200	wt	Upregulated	S.cerevisiae
S000001203	wt	Upregulated	S.cerevisiae
S000001207	wt	Upregulated	S.cerevisiae
S000001219	wt	Upregulated	S.cerevisiae
S000001237	wt	Upregulated	S.cerevisiae
S000029704	wt	Upregulated	S.cerevisiae
S000001243	wt	Upregulated	S.cerevisiae
S000001252	wt	Upregulated	S.cerevisiae
S000001269	wt	Upregulated	S.cerevisiae
S000001272	wt	Upregulated	S.cerevisiae
S000001275	wt	Upregulated	S.cerevisiae
S000003536	wt	Upregulated	S.cerevisiae
S000001285	wt	Upregulated	S.cerevisiae
S000001291	wt	Upregulated	S.cerevisiae
S000001317	wt	Upregulated	S.cerevisiae
S000001327	wt	Upregulated	S.cerevisiae
S000001328	wt	Upregulated	S.cerevisiae
S000001334	wt	Upregulated	S.cerevisiae
S000001361	wt	Upregulated	S.cerevisiae
S000001363	wt	Upregulated	S.cerevisiae
S000001369	wt	Upregulated	S.cerevisiae
S000001373	wt	Upregulated	S.cerevisiae
S000001375	wt	Upregulated	S.cerevisiae
S000001379	wt	Upregulated	S.cerevisiae
S000001384	wt	Upregulated	S.cerevisiae
S000001398	wt	Upregulated	S.cerevisiae
S000001414	wt	Upregulated	S.cerevisiae
S000001417	wt	Upregulated	S.cerevisiae
S000001422	wt	Upregulated	S.cerevisiae
S000001450	wt	Upregulated	S.cerevisiae
S000001452	wt	Upregulated	S.cerevisiae
S000028837	wt	Upregulated	S.cerevisiae
S000001463	wt	Upregulated	S.cerevisiae
S000001466	wt	Upregulated	S.cerevisiae
S000001467	wt	Upregulated	S.cerevisiae
S000001471	wt	Upregulated	S.cerevisiae
S000001476	wt	Upregulated	S.cerevisiae
S000001477	wt	Upregulated	S.cerevisiae
S000001478	wt	Upregulated	S.cerevisiae
S000003538	wt	Upregulated	S.cerevisiae
S000003571	wt	Upregulated	S.cerevisiae
S000003572	wt	Upregulated	S.cerevisiae
S000003573	wt	Upregulated	S.cerevisiae
S000003574	wt	Upregulated	S.cerevisiae
S000003575	wt	Upregulated	S.cerevisiae
S000003581	wt	Upregulated	S.cerevisiae
S000003584	wt	Upregulated	S.cerevisiae
S000003588	wt	Upregulated	S.cerevisiae
S000003593	wt	Upregulated	S.cerevisiae
S000007611	wt	Upregulated	S.cerevisiae
S000003602	wt	Upregulated	S.cerevisiae
S000003604	wt	Upregulated	S.cerevisiae
S000003624	wt	Upregulated	S.cerevisiae
S000003625	wt	Upregulated	S.cerevisiae
S000003638	wt	Upregulated	S.cerevisiae
S000003639	wt	Upregulated	S.cerevisiae
S000003642	wt	Upregulated	S.cerevisiae
S000003644	wt	Upregulated	S.cerevisiae
S000003652	wt	Upregulated	S.cerevisiae
S000003668	wt	Upregulated	S.cerevisiae
S000028805	wt	Upregulated	S.cerevisiae
S000003680	wt	Upregulated	S.cerevisiae
S000003687	wt	Upregulated	S.cerevisiae
S000003689	wt	Upregulated	S.cerevisiae
S000003691	wt	Upregulated	S.cerevisiae
S000003695	wt	Upregulated	S.cerevisiae
S000003696	wt	Upregulated	S.cerevisiae
S000003697	wt	Upregulated	S.cerevisiae
S000003700	wt	Upregulated	S.cerevisiae
S000003721	wt	Upregulated	S.cerevisiae
S000003755	wt	Upregulated	S.cerevisiae
S000028523	wt	Upregulated	S.cerevisiae
S000003768	wt	Upregulated	S.cerevisiae
S000003769	wt	Upregulated	S.cerevisiae
S000003771	wt	Upregulated	S.cerevisiae
S000003786	wt	Upregulated	S.cerevisiae
S000003813	wt	Upregulated	S.cerevisiae
S000003834	wt	Upregulated	S.cerevisiae
S000003839	wt	Upregulated	S.cerevisiae
S000003845	wt	Upregulated	S.cerevisiae
S000003851	wt	Upregulated	S.cerevisiae
S000003856	wt	Upregulated	S.cerevisiae
S000003857	wt	Upregulated	S.cerevisiae
S000003869	wt	Upregulated	S.cerevisiae
S000003880	wt	Upregulated	S.cerevisiae
S000003917	wt	Upregulated	S.cerevisiae
S000003920	wt	Upregulated	S.cerevisiae
S000001498	wt	Upregulated	S.cerevisiae
S000001509	wt	Upregulated	S.cerevisiae
S000001518	wt	Upregulated	S.cerevisiae
S000001520	wt	Upregulated	S.cerevisiae
S000007243	wt	Upregulated	S.cerevisiae
S000001548	wt	Upregulated	S.cerevisiae
S000001553	wt	Upregulated	S.cerevisiae
S000001562	wt	Upregulated	S.cerevisiae
S000001568	wt	Upregulated	S.cerevisiae
S000001574	wt	Upregulated	S.cerevisiae
S000001579	wt	Upregulated	S.cerevisiae
S000001586	wt	Upregulated	S.cerevisiae
S000001590	wt	Upregulated	S.cerevisiae
S000001592	wt	Upregulated	S.cerevisiae
S000001600	wt	Upregulated	S.cerevisiae
S000001607	wt	Upregulated	S.cerevisiae
S000001616	wt	Upregulated	S.cerevisiae
S000001625	wt	Upregulated	S.cerevisiae
S000001628	wt	Upregulated	S.cerevisiae
S000001634	wt	Upregulated	S.cerevisiae
S000001638	wt	Upregulated	S.cerevisiae
S000001644	wt	Upregulated	S.cerevisiae
S000001646	wt	Upregulated	S.cerevisiae
S000001661	wt	Upregulated	S.cerevisiae
S000001671	wt	Upregulated	S.cerevisiae
S000001678	wt	Upregulated	S.cerevisiae
S000001700	wt	Upregulated	S.cerevisiae
S000001701	wt	Upregulated	S.cerevisiae
S000001703	wt	Upregulated	S.cerevisiae
S000001704	wt	Upregulated	S.cerevisiae
S000001719	wt	Upregulated	S.cerevisiae
S000001726	wt	Upregulated	S.cerevisiae
S000001742	wt	Upregulated	S.cerevisiae
S000006435	wt	Upregulated	S.cerevisiae
S000001754	wt	Upregulated	S.cerevisiae
S000001757	wt	Upregulated	S.cerevisiae
S000001769	wt	Upregulated	S.cerevisiae
S000001784	wt	Upregulated	S.cerevisiae
S000001799	wt	Upregulated	S.cerevisiae
S000001805	wt	Upregulated	S.cerevisiae
S000001806	wt	Upregulated	S.cerevisiae
S000001813	wt	Upregulated	S.cerevisiae
S000001814	wt	Upregulated	S.cerevisiae
S000003928	wt	Upregulated	S.cerevisiae
S000003932	wt	Upregulated	S.cerevisiae
S000003935	wt	Upregulated	S.cerevisiae
S000003942	wt	Upregulated	S.cerevisiae
S000003947	wt	Upregulated	S.cerevisiae
S000003949	wt	Upregulated	S.cerevisiae
S000003962	wt	Upregulated	S.cerevisiae
S000003969	wt	Upregulated	S.cerevisiae
S000003980	wt	Upregulated	S.cerevisiae
S000003997	wt	Upregulated	S.cerevisiae
S000004000	wt	Upregulated	S.cerevisiae
S000004002	wt	Upregulated	S.cerevisiae
S000004013	wt	Upregulated	S.cerevisiae
S000004020	wt	Upregulated	S.cerevisiae
S000004021	wt	Upregulated	S.cerevisiae
S000004043	wt	Upregulated	S.cerevisiae
S000004044	wt	Upregulated	S.cerevisiae
S000004048	wt	Upregulated	S.cerevisiae
S000004060	wt	Upregulated	S.cerevisiae
S000004070	wt	Upregulated	S.cerevisiae
S000004080	wt	Upregulated	S.cerevisiae
S000004082	wt	Upregulated	S.cerevisiae
S000004097	wt	Upregulated	S.cerevisiae
S000004099	wt	Upregulated	S.cerevisiae
S000004111	wt	Upregulated	S.cerevisiae
S000004122	wt	Upregulated	S.cerevisiae
S000004127	wt	Upregulated	S.cerevisiae
S000004132	wt	Upregulated	S.cerevisiae
S000004139	wt	Upregulated	S.cerevisiae
S000004158	wt	Upregulated	S.cerevisiae
S000004164	wt	Upregulated	S.cerevisiae
S000004168	wt	Upregulated	S.cerevisiae
S000004184	wt	Upregulated	S.cerevisiae
S000004189	wt	Upregulated	S.cerevisiae
S000004195	wt	Upregulated	S.cerevisiae
S000004206	wt	Upregulated	S.cerevisiae
S000004213	wt	Upregulated	S.cerevisiae
S000004237	wt	Upregulated	S.cerevisiae
S000004241	wt	Upregulated	S.cerevisiae
[truncated: 17,611 more rows]

## Sheet: new Supp Table 7
Supplementary Table 7. Genes in genomes for the species.
[truncated: 66,975 more rows]

[truncated: 2 more sheets: Supp Table 8, Supp Table 9]
